# Supplementary material for: Longitudinal multicompartment characterization of host-microbiota interactions in patients with acute respiratory failure
Source: Nat Commun. 2024 Jun 3;15:4708. doi: 10.1038/s41467-024-48819-8 (PMC11148165; doi:10.1038/s41467-024-48819-8)
Supplement: Supplementary file 4 — Source data [file 41467_2024_48819_MOESM4_ESM.xlsx]

## Sheet: Table1
Age	Gender	Race	BMI	HistCOPD	HistDiabetes	HistAlcohol	HistImmunosuppression	group	WBC	Creatinine	PlateauPressure	WorstPaO2FiO2Ratio	SOFAScRSD	lips_score	phenotype	VFD	Mortality60Day
73.35	Female	Caucasian	27.3205	0	1	1	0	ards	11.4	3.4	NA	158	11	9.5	hyperinf	21	1
70.65	Male	Caucasian	31.4761	1	0	0	1	ards	17.9	4.1	22	200	9	6.5	hyperinf	0	1
69.86	Male	Caucasian	26.2773	0	0	0	0	ards	10.4	2.6	30	61	10	9	hyperinf	0	0
55.25	Female	Caucasian	15.5709	1	0	0	0	ards	10.8	0.6	19	134	7	6.5	hypoinfl	15	0
58.51	Female	Caucasian	25.0593	1	1	0	1	ards	23.4	2.6	NA	226	7	6.5	hyperinf	0	1
61.97	Male	Caucasian	40.4844	0	1	0	0	atrisk	19.2	2.4	15	295	12	6	hyperinf	19	0
72.74	Male	Caucasian	39.8532	1	1	1	0	atrisk	11.7	1.1	23	105	7	8.5	NA	22	0
45.96	Male	Caucasian	37.5442	0	0	0	1	airwaycontrol	14.1	2	14	205	4	3	hypoinfl	25	0
59.35	Male	Caucasian	30.6148	0	0	0	1	atrisk	17.6	2.5	17	277	12	7	hyperinf	27	0
60.28	Female	Caucasian	31.9347	0	0	0	0	atrisk	6.7	0.9	11	358	6	8.5	hypoinfl	24	0
74.14	Female	Caucasian	24.5845	0	0	0	0	CHF	5.3	2.6	19	82	9	3	hypoinfl	25	0
68.52	Male	Caucasian	25.7117	0	0	0	0	ards	29.2	2.5	NA	155	9	8.5	hyperinf	24	0
68.59	Male	Caucasian	27.143	1	1	0	1	airwaycontrol	5.9	1.5	15	554	4	2	hypoinfl	20	0
61.18	Female	Caucasian	20.5592	1	1	0	1	ards	18.3	1.9	30	91	6	4	hyperinf	24	0
63.81	Female	Caucasian	27.9688	0	1	0	0	ards	8.5	1.2	25	272	5	5.5	hypoinfl	25	0
73.61	Male	Caucasian	23.6614	1	0	0	0	atrisk	29.8	0.8	15	127	6	7.5	hypoinfl	26	0
69.27	Female	Caucasian	28.3987	0	0	0	1	CHF	7.7	4.4	20	208	9	5	hypoinfl	20	0
64.92	Male	Caucasian	33.7424	0	0	0	0	AEILD	17.4	1	NA	57	12	7.5	hypoinfl	0	1
49	Male	Caucasian	57.7579	0	1	1	1	CHF	9	2.2	30	271	5	3	NA	0	1
45.17	Male	Caucasian	49.2412	0	0	0	0	atrisk	3.9	0.8	28	69	5	7	hypoinfl	5	0
56.09	Male	Caucasian	35.1112	0	1	0	0	AEILD	17.2	2.2	40	79	10	8	hypoinfl	0	1
71.3	Male	Caucasian	28.4005	0	1	0	0	airwaycontrol	8.1	1.1	21	240	4	3	hypoinfl	0	1
55.91	Female	Caucasian	33.2696	1	0	0	0	ards	9.8	0.9	32	120	4	4.5	hypoinfl	24	0
62.64	Male	Caucasian	24.8006	1	0	0	0	ards	14	2.7	34	96	12	9	hyperinf	0	0
61.46	Female	Caucasian	40.5696	0	0	0	0	ards	12.8	2	30	108	8	8.5	hypoinfl	0	1
52.45	Male	Caucasian	36.8442	0	0	1	0	airwaycontrol	10.3	2.4	24	164	9	5	hypoinfl	22	0
56.02	Female	Caucasian	43.2459	1	1	0	0	ards	9.9	2.2	29	84	10	7.5	hypoinfl	0	1
48.75	Female	Caucasian	29.7521	0	0	0	1	ards	10.1	1	34	69	8	6	hypoinfl	0	0
74.53	Female	Caucasian	32.4619	0	1	0	0	airwaycontrol	23.8	1.4	21	125	11	4	hyperinf	28	0
46.64	Female	Caucasian	24.841	1	0	0	0	AcuteOnChronic	10.5	0.8	NA	265	6	2	hypoinfl	22	0
40.78	Male	Caucasian	41.4413	0	1	0	0	ards	3.1	2.1	25	105	10	7.5	hyperinf	18	0
31.09	Male	Caucasian	25.0477	0	0	0	0	ards	26.9	4.1	31	73	9	6.5	hyperinf	0	0
60.48	Male	Caucasian	31.0376	1	0	0	0	AcuteOnChronic	12.4	1.5	18	142	5	5.5	hypoinfl	20	0
46.3	Male	Caucasian	36.4195	0	1	1	0	atrisk	15.8	3.9	30	134	7	4.5	hyperinf	26	0
42.6	Female	Caucasian	34.0136	0	0	0	0	atrisk	13.3	6.2	25	375	10	6	hyperinf	24	0
50.93	Male	Caucasian	26.8566	0	0	0	0	atrisk	5.1	2.3	NA	300	12	7	hyperinf	0	1
73.17	Female	Caucasian	34.9494	1	0	0	0	ards	5.3	0.7	24	133	4	5.5	hypoinfl	22	0
67.11	Female	Caucasian	37.8125	0	1	0	0	atrisk	13.6	1.3	8	325	13	6	hypoinfl	0	1
57.17	Female	Caucasian	27.6361	0	0	0	0	ards	12.6	0.6	32	210	2	4.5	hypoinfl	26	0
50.27	Male	Caucasian	41.0254	1	1	1	0	atrisk	10.6	0.8	NA	109	4	6.5	NA	21	0
60.04	Male	Caucasian	22.4913	0	0	1	0	atrisk	6.4	1.9	16	164	11	7.5	hypoinfl	15	0
59.48	Female	Caucasian	39.2857	0	0	0	0	airwaycontrol	12.8	0.8	NA	205	2	3	NA	25	0
57.45	Male	Caucasian	35.7513	1	1	0	0	atrisk	14.9	1.3	19	318	2	5	hypoinfl	25	0
32.08	Female	Caucasian	16.6406	0	0	0	0	atrisk	41.8	0.4	27	117	7	5.5	hypoinfl	20	0
25.19	Male	Caucasian	68.6633	0	0	0	0	atrisk	10.5	0.8	21	135	8	9.5	hypoinfl	26	0
60.56	Male	Caucasian	58.5267	0	1	0	0	atrisk	8.4	9.3	NA	117	8	5.5	hyperinf	25	0
66.52	Female	Caucasian	44.9219	0	1	0	0	atrisk	4.9	0.9	17	196	10	4	hypoinfl	22	0
66.21	Female	Caucasian	28.3447	0	0	0	1	AEILD	14.7	2.3	22	178	13	6	hyperinf	22	1
26.14	Female	Caucasian	31.9172	0	0	0	0	ards	14	0.8	23	82	13	8	hyperinf	20	0
21.29	Male	Caucasian	26.449	0	0	0	0	ards	10.3	1.1	29	182	11	8.5	hyperinf	14	0
70.61	Female	Caucasian	52.4376	1	1	0	0	other	25.3	1.3	28	147	6	4	hypoinfl	0	1
29.21	Male	African American	30.0783	0	0	0	0	atrisk	15.6	1.6	23	91	6	7.5	hypoinfl	28	0
55.43	Male	Caucasian	21.3495	0	0	0	1	other	13.7	5.7	26	112	9	5.5	hyperinf	21	0
55.39	Female	Caucasian	20.692	0	0	0	1	ards	16.6	2.5	18	205	5	5.5	hyperinf	0	1
66.5	Female	Caucasian	30.242	0	0	0	1	ards	12.4	1.2	28	117	5	5.5	hypoinfl	19	0
52.71	Female	African American	32.2455	0	0	1	0	atrisk	16.4	3.4	18	174	14	8	hyperinf	0	1
24.88	Female	Caucasian	18.9866	0	0	0	0	atrisk	18.6	2.3	24	320	13	6	hyperinf	0	1
45.48	Male	African American	33.0813	0	0	0	0	CHF	7.6	11	28	212	11	5	hyperinf	26	0
45.98	Female	Caucasian	38.2934	0	1	0	0	ards	18.7	0.5	24	162	4	4	hypoinfl	25	0
49.91	Male	Caucasian	34.6382	0	0	1	0	ards	6	1.9	38	76	8	8	hypoinfl	0	1
78.54	Male	Caucasian	29.0657	1	1	0	0	atrisk	17.1	1.9	16	376	8	4.5	hypoinfl	26	0
64.42	Male	Caucasian	35.1709	0	1	0	0	other	6.9	0.9	NA	265	5	4	hypoinfl	25	0
36.82	Male	Caucasian	22.7701	0	0	0	0	atrisk	13.6	4	15	205	5	6.5	hyperinf	25	0
38.09	Male	African American	25.6402	0	0	0	1	airwaycontrol	14.7	0.8	NA	416	1	3	hypoinfl	25	0
69.91	Female	Caucasian	37.0878	0	1	0	0	CHF	16.4	1.4	NA	198	5	2	hypoinfl	27	0
56.74	Female	Caucasian	18.4425	0	0	0	0	ards	15.8	0.8	17	205	4	5.5	hypoinfl	21	0
58.96	Female	African American	26.6389	0	1	1	0	CHF	6.5	3.4	37	75	10	6.5	hypoinfl	15	0
90.4	Male	Caucasian	29.4118	1	0	0	0	atrisk	29.1	1	NA	210	8	6	hyperinf	18	1
55.45	Male	Caucasian	22.7244	0	0	0	0	other	11.5	0.8	24	96	10	6	hypoinfl	8	1
61.61	Male	Caucasian	26.8745	0	1	0	0	airwaycontrol	19	0.5	15	330	3	2	hypoinfl	26	0
59.58	Male	Caucasian	22.6202	1	1	0	0	ards	14.7	1.4	NA	75	6	6	hypoinfl	21	0
63.13	Male	Caucasian	26.4684	0	0	1	0	atrisk	22	2.4	NA	201	9	7	hyperinf	22	0
62.59	Female	Caucasian	28.9346	0	1	0	0	atrisk	15.1	1.4	15	205	6	5	hypoinfl	23	0
34.7	Male	Caucasian	32.2385	0	1	1	0	ards	17.2	3.6	22	130	7	8	hyperinf	17	0
36.88	Female	Caucasian	47.4237	0	1	0	0	other	12.1	0.4	19	125	4	4	hypoinfl	17	0
77.99	Male	Caucasian	25.698	0	1	0	0	atrisk	10.5	1	15	160	3	6.5	hypoinfl	0	1
32.57	Male	Caucasian	32.6531	0	0	0	0	ards	8.7	0.6	19	168	7	8.5	hypoinfl	21	0
66.81	Female	Caucasian	31.25	1	0	0	1	airwaycontrol	23.2	1.2	23	628	4	4	hypoinfl	0	1
45.2	Male	Caucasian	46.2963	0	0	0	0	atrisk	13.9	2.1	33	59	10	6	hypoinfl	11	0
70.5	Female	Caucasian	51.5234	1	1	0	1	atrisk	15.3	1.5	25	205	4	4	NA	26	0
39.96	Male	Caucasian	23.3887	1	1	0	0	atrisk	10.4	0.9	15	228	2	4	hypoinfl	0	1
43.93	Male	Caucasian	52.4232	0	0	0	0	ards	11.3	1	26	76	10	6.5	hypoinfl	0	1
31.17	Female	Caucasian	20.4152	0	0	0	1	ards	13.4	5	21	176	11	10	hyperinf	0	1
76.38	Female	Caucasian	25.9695	0	0	0	0	atrisk	12	0.6	17	117	4	4	hypoinfl	18	0
63.85	Male	Caucasian	39.8367	1	1	0	0	atrisk	13.1	0.6	18	164	4	3	hypoinfl	24	0
57.02	Female	Caucasian	17.0433	0	0	0	0	airwaycontrol	15.3	0.6	NA	164	4	3	hyperinf	24	0
53.21	Female	Caucasian	21.2585	0	1	0	1	airwaycontrol	10.1	0.5	NA	205	3	1	hypoinfl	13	0
47.45	Male	Caucasian	30.354	0	0	0	1	CHF	11.7	5.7	27	222	9	7.5	hypoinfl	20	0
65.46	Female	Caucasian	31.8878	0	0	0	0	ards	12.9	3	31	93	9	10	hypoinfl	0	1
56.04	Male	Caucasian	24.9201	0	0	0	0	atrisk	22.6	0.8	20	137	7	6	hypoinfl	25	0
60.33	Male	Caucasian	22.0522	0	1	0	1	atrisk	31.8	2.1	19	168	10	5.5	hyperinf	0	1
52.05	Male	Caucasian	45.1068	0	1	0	0	CHF	16.1	1.2	25	158	7	5	hypoinfl	0	1
75.25	Male	Caucasian	43.4602	0	1	0	0	ards	77.1	3.3	28	158	10	8	hyperinf	0	1
54.87	Male	Caucasian	31.6609	0	0	0	0	ards	16.4	0.6	20	80	7	7.5	hypoinfl	20	0
49.53	Female	Caucasian	36.7309	0	1	0	0	atrisk	25.3	1.2	24	155	4	4	hypoinfl	0	1
56.28	Male	Caucasian	28.3951	0	0	1	0	airwaycontrol	13.9	1.3	21	82	6	4	hypoinfl	28	0
52.4	Female	Caucasian	34.4141	1	0	1	0	atrisk	1.9	0.8	26	72	8	10.5	hypoinfl	20	0
73.66	Male	Caucasian	25.565	0	1	0	0	atrisk	4.1	1.8	17	164	10	4	hypoinfl	27	0
26.34	Male	Caucasian	23.3726	0	0	0	0	ards	6.9	0.6	NA	101	4	NA	hypoinfl	15	0
45.48	Male	Caucasian	34.6021	0	0	0	0	ards	11.2	0.8	22	74	7	7.5	hypoinfl	24	0
69.37	Male	Caucasian	33.7133	1	1	0	1	CHF	3.7	5.1	26	205	8	3	hyperinf	26	0
85.59	Female	Caucasian	28.2259	1	0	0	0	other	14.2	2.3	18	205	5	4.5	hypoinfl	24	0
42.87	Female	Caucasian	41.14	1	0	0	0	ards	23.9	0.7	27	68	4	5	hypoinfl	22	0
39.93	Female	African American	41.0864	0	1	0	0	atrisk	32.1	12	19	72	12	7	hyperinf	18	0
63.83	Male	Caucasian	20.836	0	1	0	1	ards	13.7	1.6	31	98	8	5.5	hypoinfl	0	0
70.97	Female	Caucasian	40.404	1	1	0	0	atrisk	15.2	0.9	19	61	8	7.5	hypoinfl	20	0
66.28	Female	Caucasian	25.924	1	0	0	1	CHF	11.1	1.8	NA	103	4	2	hypoinfl	26	0
51.61	Female	African American	33.7465	0	0	1	0	airwaycontrol	5.6	0.7	15	398	4	4	NA	27	0
48.28	Female	Caucasian	29.6158	0	0	0	0	airwaycontrol	12	0.6	16	133	7	4	hypoinfl	22	0
61.38	Female	Caucasian	29.4922	1	1	0	0	atrisk	23.5	3.8	20	332	6	3.5	hypoinfl	24	0
67.45	Male	Caucasian	35.083	1	1	0	0	atrisk	16.2	0.9	18	105	7	6	hypoinfl	5	0
79.97	Male	Caucasian	19.7314	0	0	0	0	ards	18.7	1.6	18	113	7	5.5	hypoinfl	16	1
60.15	Female	Caucasian	32.1119	0	1	0	0	airwaycontrol	7.3	0.6	NA	164	3	2	hypoinfl	27	0
33.5	Female	Caucasian	36.6222	0	0	1	0	ards	13.9	3.5	30	221	6	5	hypoinfl	23	0
44	Female	Caucasian	21.7039	1	1	0	1	AcuteOnChronic	12.9	0.5	23	205	2	1	hypoinfl	27	0
61.92	Male	Caucasian	34.8826	0	1	0	1	atrisk	6.6	0.8	18	298	2	5	hypoinfl	25	0
21.75	Female	Caucasian	27.8293	0	0	0	0	atrisk	18	0.8	17	195	8	6.5	hypoinfl	24	0
33.89	Female	Caucasian	35.1823	0	0	0	0	ards	5.4	0.8	23	105	10	7.5	hypoinfl	22	0
55.45	Male	Caucasian	41.1287	0	0	0	0	atrisk	12.8	2.3	19	90	12	8.5	hypoinfl	25	0
57.44	Female	African American	30.0829	0	1	0	0	airwaycontrol	15.7	0.9	13	205	2	2	hypoinfl	27	0
76.68	Male	Caucasian	24.7751	1	0	0	0	ards	10.9	1.5	13	158	7	6.5	hyperinf	25	0
69.84	Male	Caucasian	35.9487	1	1	0	1	atrisk	23	3.3	28	221	9	6.5	hypoinfl	25	0
35.12	Male	Caucasian	37.5584	0	1	0	0	CHF	15.9	0.7	26	205	2	3	hypoinfl	23	0
30.58	Male	Caucasian	43.7703	0	0	0	0	airwaycontrol	11.1	1.1	19	178	4	5	hypoinfl	27	0
83.72	Female	Caucasian	21.2279	1	0	0	0	atrisk	3.1	0.7	16	113	5	5.5	hypoinfl	15	1
39.68	Male	Caucasian	21.2837	0	0	0	0	airwaycontrol	10.5	0.9	11	305	1	2	hypoinfl	25	0
30.29	Female	Caucasian	34.1752	0	0	0	0	atrisk	15.9	4.7	NA	250	5	5.5	hyperinf	23	0
65.45	Male	Caucasian	30.0696	0	1	0	1	AEILD	8.9	0.7	32	117	4	4	hypoinfl	24	0
29.54	Male	Caucasian	32	0	0	0	0	atrisk	15.5	1.6	21	168	5	5.5	hypoinfl	25	0
44.97	Female	African American	30.7259	1	0	0	0	atrisk	11.8	0.4	22	271	3	5	hypoinfl	27	0
40.8	Female	African American	25.8923	0	0	0	0	atrisk	16.2	0.9	NA	205	2	4	hypoinfl	27	0
43.59	Male	Caucasian	25.4716	0	0	0	0	AcuteOnChronic	18.8	0.6	17	260	2	2	hypoinfl	27	0
67	Female	Caucasian	24.6257	0	1	0	0	atrisk	23.7	0.4	17	205	8	7.5	hypoinfl	23	0
54.85	Male	Caucasian	24.8206	0	0	0	0	airwaycontrol	7.8	0.5	13	321	3	4	hypoinfl	27	0
61.32	Female	Caucasian	22.2193	0	0	0	0	airwaycontrol	9.7	1.1	13	102	6	2	hypoinfl	26	0
35.31	Female	Caucasian	25.2342	0	0	0	0	ards	3.1	0.8	NA	134	4	5.5	hypoinfl	27	0
64.88	Female	Caucasian	28.6501	0	0	0	1	other	26.2	0.9	16	70	8	5.5	hypoinfl	15	1
52.56	Female	Caucasian	16.2478	1	0	1	0	AcuteOnChronic	8.4	0.9	16	156	6	4	hypoinfl	25	0
70.61	Female	Caucasian	28.1155	0	1	0	0	other	10.5	5.4	14	155	10	3	hyperinf	25	0
48	Male	Caucasian	28.5168	0	1	0	0	atrisk	9.5	0.3	22	102	4	2.5	hypoinfl	22	0
63.08	Female	Caucasian	25.5102	1	0	1	0	atrisk	17.5	5.1	NA	158	6	5.5	hypoinfl	25	0
61.36	Male	Caucasian	24.4603	0	0	0	0	AEILD	13.6	0.6	29	85	7	12	hypoinfl	0	1
28.85	Female	African American	33.0579	0	0	0	0	CHF	5.8	5.8	30	78	13	5	hyperinf	21	0
69.63	Male	Caucasian	41.8048	0	1	0	0	ards	17	1.5	20	235	5	4.5	hypoinfl	16	0
77.19	Male	Caucasian	42.9286	0	1	0	0	atrisk	10.5	1.5	22	332	5	8.5	hypoinfl	25	0
63.09	Male	Caucasian	20.1559	0	0	0	1	atrisk	17.1	1.8	13	205	3	5.5	hypoinfl	26	0
73.25	Male	Caucasian	18.2825	1	1	1	1	atrisk	11	1.4	5	300	8	6	hypoinfl	25	0
65.28	Female	Caucasian	61.2457	1	1	0	0	airwaycontrol	7.5	0.8	27	166	4	3	hypoinfl	24	1
26.12	Female	African American	15.4422	0	0	0	0	ards	44.1	0.3	26	195	10	11.5	NA	0	1
52.58	Female	Caucasian	43.3594	0	0	0	0	other	18.8	0.6	26	117	4	6	hypoinfl	0	1
58.97	Female	Caucasian	34.1311	0	1	0	1	AcuteOnChronic	6.6	0.7	31	130	3	3.5	hypoinfl	17	0
86.77	Female	Caucasian	20.3428	0	0	0	0	other	10.4	1.2	17	205	3	5.5	hypoinfl	22	0
19.06	Female	Caucasian	22.4088	0	0	0	0	ards	27.5	1.5	18	233	15	6	hyperinf	24	0
31.64	Male	Caucasian	43.4286	0	0	0	0	atrisk	11.1	0.8	NA	205	2	5	hypoinfl	26	0
73.88	Female	Caucasian	48.4765	1	0	0	1	ards	8.8	0.9	19	175	3	6.5	hypoinfl	0	1
55.96	Female	Caucasian	30.854	1	0	0	0	atrisk	18.6	0.8	19	212	5	7.5	hypoinfl	20	0
29.18	Male	Caucasian	21.1931	0	0	1	0	atrisk	11.9	0.7	35	94	9	7.5	hypoinfl	27	0
78.5	Male	Caucasian	27.102	0	1	0	0	atrisk	16.7	1.7	16	192	10	5.5	hypoinfl	25	0
73.82	Male	Caucasian	35.9877	1	1	0	1	atrisk	26.2	1	19	143	4	4.5	NA	0	0
68.59	Male	Caucasian	40.7867	0	1	0	0	CHF	10.9	2.2	22	137	7	3	hypoinfl	22	0
65.25	Female	Caucasian	28.2828	1	1	1	0	atrisk	45	5.9	21	156	14	6	hyperinf	0	1
54.14	Male	Caucasian	36.2654	0	0	0	0	CHF	10.3	5.8	16	132	8	4	hyperinf	25	0
59.51	Female	Caucasian	30.2649	1	1	0	0	atrisk	10.2	0.5	22	182	3	4	hypoinfl	20	0
61.91	Male	Caucasian	28.3102	0	0	0	0	airwaycontrol	11.6	1.2	NA	205	8	5	hypoinfl	0	1
57.64	Female	Caucasian	29.1363	1	0	0	0	AcuteOnChronic	11.3	0.9	19	130	4	2	hypoinfl	27	0
51.75	Female	Caucasian	40.8983	0	1	0	0	atrisk	18.6	0.7	22	152	11	7	hypoinfl	19	0
84.51	Female	Caucasian	26.5625	0	0	1	0	airwaycontrol	36.2	0.7	NA	205	5	4	hypoinfl	20	1
73.06	Female	African American	36.6749	1	1	0	0	ards	5.4	1.5	21	175	6	4.5	hypoinfl	26	0
80.08	Female	Caucasian	36.5532	1	0	1	1	CHF	9.9	0.5	17	275	6	5	hypoinfl	27	1
43.93	Female	Caucasian	38.0437	0	0	0	0	airwaycontrol	23.7	0.8	18	137	4	3	hypoinfl	25	0
NA	NA	NA	NA	NA	NA	NA	NA	NA	NA	0.3	15	NA	NA	NA	hypoinfl	NA	0
35.89	Male	African American	50.0058	0	0	0	0	airwaycontrol	10.1	1.1	18	115	4	5	hypoinfl	26	0
63.11	Male	Caucasian	42.723	0	1	0	0	CHF	14.6	2.2	18	133	10	4	hypoinfl	25	1
51.13	Male	Caucasian	34.665	0	0	1	0	atrisk	12	1.2	15	294	3	7	hypoinfl	21	0
67.64	Female	Caucasian	19.8791	1	0	0	1	other	7.3	3.1	NA	184	7	4.5	hypoinfl	21	0
57.11	Male	Caucasian	36.4925	0	1	0	0	AEILD	12.9	0.8	33	205	4	7	hypoinfl	13	0
47.67	Female	Caucasian	25.4777	1	0	0	0	ards	8.9	0.5	18	175	3	4.5	hypoinfl	24	0
49.88	Male	African American	26.1962	1	0	0	0	atrisk	11.6	1.7	28	232	9	5.5	hypoinfl	13	0
55.39	Female	Caucasian	38.5411	0	0	0	1	ards	11.7	0.9	17	90	7	6.5	hypoinfl	22	0
34.71	Male	Caucasian	27.4656	0	0	1	0	atrisk	9.1	0.7	NA	205	3	7	hypoinfl	21	0
59.6	Male	Caucasian	26.1962	0	0	1	0	atrisk	7.1	5.7	22	345	11	8	hyperinf	21	0
61.08	Male	Caucasian	26.6297	0	0	1	1	AcuteOnChronic	8	1.4	24	137	4	6	hypoinfl	0	1
74.98	Male	Caucasian	34.718	0	0	0	0	atrisk	7.3	0.6	18	205	5	7.5	hypoinfl	17	1
62.03	Male	Caucasian	24.2078	1	0	0	0	ards	10.8	0.7	25	205	5	4.5	NA	0	0
64.75	Male	Caucasian	23.2912	0	0	0	0	atrisk	14.3	0.8	17	325	5	3.5	hypoinfl	11	1
44.65	Female	Caucasian	48.4062	0	0	0	0	atrisk	8.5	0.5	14	307	8	7	hypoinfl	0	1
32.77	Male	Caucasian	23.486	0	1	1	1	other	4.3	1.5	21	205	6	3	hypoinfl	24	0
71.13	Female	Caucasian	47.3108	1	1	0	1	airwaycontrol	10.8	0.9	25	172	9	4	hypoinfl	22	0
66.15	Male	Caucasian	36.5042	0	0	1	0	atrisk	12.1	3	16	116	14	8.5	hyperinf	0	1
85.98	Male	Caucasian	26.6449	0	0	0	0	AcuteOnChronic	29.3	2.3	27	205	2	5	hypoinfl	18	1
76.36	Female	Caucasian	22.7709	1	0	0	0	atrisk	10.2	0.4	28	87	9	7.5	hypoinfl	18	1
56.86	Male	Caucasian	37.6648	0	0	0	0	atrisk	12.4	3.1	16	222	9	8	hypoinfl	28	0
60.29	Male	Caucasian	21.9102	0	0	1	1	other	7.7	2.2	NA	505	4	4	hyperinf	22	1
68.09	Female	Caucasian	21.2279	0	0	0	1	ards	4.3	1.5	18	247	5	5.5	hypoinfl	24	1
66	Female	Caucasian	17.9982	0	0	0	0	atrisk	18.8	0.8	16	137	4	5	hypoinfl	14	0
73.26	Female	Caucasian	36.2955	0	1	0	1	AEILD	18.4	0.9	20	164	4	6.5	hypoinfl	0	1
38.09	Male	Caucasian	80.8181	0	0	0	0	atrisk	15.1	2.5	29	133	8	6.5	hypoinfl	17	0
62.05	Female	Caucasian	36.5126	0	0	0	0	AEILD	11.4	0.7	28	120	6	5	hypoinfl	22	1
34.97	Female	Caucasian	27.7734	0	0	1	0	airwaycontrol	9.4	0.5	18	137	4	3	hypoinfl	27	0
61.34	Male	Caucasian	39.1365	0	1	1	0	atrisk	9.6	0.8	12	188	4	4.5	hypoinfl	27	0
79.04	Female	Caucasian	38.6196	0	0	0	0	other	14.5	4.7	16	137	10	7	hyperinf	27	1
70.49	Male	Caucasian	29.2261	0	1	0	0	atrisk	18	0.5	15	137	7	4	hypoinfl	0	0
59.43	Male	Caucasian	16.7439	0	0	1	0	airwaycontrol	10.8	0.8	NA	240	5	3	hypoinfl	27	0
36.64	Female	Caucasian	28.3137	0	1	0	0	ards	10.3	0.5	27	218	4	6	hypoinfl	22	0
20.07	Female	Caucasian	20.8828	0	0	0	0	ards	9.6	0.6	20	59	6	4.5	hypoinfl	21	0
66.22	Female	Caucasian	25.5937	0	0	0	0	airwaycontrol	7.8	1	12	150	4	4	hypoinfl	27	0
65.72	Female	Caucasian	33.0642	0	0	0	1	AEILD	8.1	0.9	NA	140	3	5	hypoinfl	0	1
70.65	Female	Caucasian	23.8281	1	0	0	0	atrisk	9.7	0.7	14	177	9	6.5	hypoinfl	25	1
30.9	Male	Caucasian	25.5102	0	0	0	0	airwaycontrol	9.3	0.8	NA	205	4	2	hypoinfl	27	0
61	Male	Caucasian	32.5373	1	0	0	0	atrisk	16.9	0.8	23	118	4	7	hypoinfl	0	1
72.85	Female	Caucasian	25.3864	0	1	0	0	atrisk	22.6	1.2	NA	138	6	5.5	hypoinfl	23	1
41.46	Female	Caucasian	25.7662	0	0	1	0	airwaycontrol	13	0.6	NA	205	3	4	hypoinfl	26	0
59.51	Female	African American	35.7012	1	0	0	0	AcuteOnChronic	14.3	0.7	35	210	6	4.5	hypoinfl	20	0
62.79	Male	Caucasian	44.4385	1	1	0	0	atrisk	4.8	1.3	20	121	7	5.5	hypoinfl	18	0
67.77	Male	Caucasian	27.6125	1	1	0	0	atrisk	15.3	3.4	25	205	4	6.5	hyperinf	23	1
52.41	Female	Caucasian	22.7709	0	0	1	0	atrisk	28.7	0.5	NA	335	3	7.5	hypoinfl	28	0
69.43	Male	Caucasian	28.3987	0	0	0	1	ards	33.5	3.4	24	148	9	6.5	hypoinfl	24	0
68.88	Female	Caucasian	42.5981	1	1	0	0	atrisk	11.3	1	25	110	7	3.5	hypoinfl	23	0
76.19	Female	Caucasian	46.0938	0	0	0	1	CHF	17.7	3.4	25	312	5	4.5	hypoinfl	25	0
48.2	Male	Caucasian	33.6012	1	0	0	0	airwaycontrol	3.9	0.6	14	137	3	4	hypoinfl	26	0
74.87	Female	Caucasian	24.2382	1	0	0	1	atrisk	13.3	1.7	12	205	6	4.5	hypoinfl	27	0
32.96	Male	Caucasian	23.55	0	0	1	0	airwaycontrol	16.7	0.9	12	342	9	6	hypoinfl	25	0
54.25	Female	Caucasian	56.7474	0	0	0	0	CHF	5.3	0.6	27	205	4	4	hypoinfl	25	0
66.2	Male	Caucasian	27.8124	0	1	0	0	atrisk	10.9	5	21	100	11	5	hyperinf	25	1
67.09	Female	Caucasian	49.6032	1	1	0	0	AcuteOnChronic	7.7	1	23	144	6	2	hypoinfl	26	0
44.97	Male	Caucasian	27.879	0	0	1	0	airwaycontrol	9.9	0.6	16	238	5	3	hypoinfl	27	0
55.23	Male	Caucasian	21.4619	0	0	0	0	atrisk	10	1.1	NA	158	7	9	hypoinfl	16	0
87.54	Male	Caucasian	26.8186	1	0	0	1	atrisk	7.1	1.7	19	311	4	2	hypoinfl	26	0
62.57	Male	Caucasian	19.2042	1	0	0	0	AEILD	7	0.7	NA	122	4	3	hypoinfl	26	1
36.92	Male	Caucasian	113.024	0	0	0	0	ards	14.4	5.6	36	118	8	8.5	hypoinfl	0	1
59.76	Male	Caucasian	22.694	0	1	0	0	atrisk	16.8	1.3	8	275	3	4.5	hypoinfl	25	0
26.64	Female	Caucasian	28.6993	0	0	0	0	ards	21.8	0.8	NA	82	5	10	hypoinfl	13	0
84.49	Male	Caucasian	28.2449	0	0	0	1	airwaycontrol	4.5	1.6	12	176	4	3	hypoinfl	27	0
51.73	Female	Caucasian	26.8166	0	0	0	0	ards	15.4	0.7	22	95	4	6	hypoinfl	26	0
55.13	Female	Caucasian	28.434	0	0	1	0	AcuteOnChronic	13.1	0.4	27	180	13	4	hypoinfl	0	1
58.58	Female	Caucasian	24.8438	1	0	0	0	AcuteOnChronic	8	0.4	18	143	6	7.5	hypoinfl	22	0
29.85	Female	Caucasian	38.3594	0	0	0	1	ards	12.5	0.7	33	68	11	11	hypoinfl	21	0
62.18	Female	Caucasian	29.6419	1	1	0	0	atrisk	16.9	1.7	15	152	11	6.5	hyperinf	25	0
27.89	Male	Caucasian	39.1527	0	1	0	0	airwaycontrol	11.6	0.9	18	205	4	1	hypoinfl	25	0
49.8	Male	Caucasian	27.1539	0	0	1	0	airwaycontrol	6.5	1.1	10	280	7	6	hypoinfl	26	0
64.52	Male	Caucasian	21.1219	0	1	0	0	CHF	3.7	1	18	402	9	2	hypoinfl	24	1
73.48	Female	Caucasian	44.1406	0	0	0	1	atrisk	14.2	0.9	18	206	2	8.5	hypoinfl	23	0
55.82	Female	Caucasian	21.2284	0	0	0	1	ards	2.6	3.2	30	208	8	1.5	NA	24	0
69.49	Female	African American	48.8235	1	0	0	1	CHF	12	0.7	22	160	4	3	hypoinfl	24	0
58.86	Male	Caucasian	39.9949	0	0	1	1	atrisk	14.6	3.9	18	80	15	11	hyperinf	0	1
52.76	Female	Caucasian	17.1626	1	0	0	0	atrisk	32	0.5	23	82	10	8.5	hypoinfl	19	1
84.68	Male	Caucasian	25.1543	0	1	0	0	other	11.3	0.8	NA	85	5	2	hypoinfl	24	0
51.93	Male	Caucasian	38.4789	0	1	0	1	atrisk	19.7	0.7	13	146	9	8.5	hypoinfl	19	0
58.5	Male	Caucasian	22.0188	0	0	1	0	atrisk	3.5	0.5	11	205	5	5.5	hypoinfl	24	0
62.36	Male	Caucasian	25.5673	0	0	1	0	airwaycontrol	4.3	1	14	205	11	4	hypoinfl	27	0
37.66	Female	Caucasian	25.5561	0	0	0	0	atrisk	5.7	1.5	16	275	10	6	hyperinf	13	0
85.09	Male	African American	31.4974	0	1	0	0	atrisk	16.4	1.4	21	117	5	3	hypoinfl	26	1
65.03	Female	Caucasian	30.8642	0	0	0	0	atrisk	8.4	1.3	16	164	6	5.5	hypoinfl	21	0
62.53	Female	Caucasian	26.5325	0	0	0	0	airwaycontrol	19.3	1.6	10	205	3	2	hypoinfl	21	0
51.1	Male	Caucasian	34.2096	0	0	0	1	ards	3.2	3.2	39	168	12	9	hyperinf	20	0
59.33	Female	Caucasian	31.3281	1	1	0	1	other	7.2	2.6	20	195	10	6.5	hypoinfl	26	0
46.53	Female	Caucasian	34.9481	0	1	0	0	atrisk	6.3	0.6	13	275	5	6.5	hypoinfl	17	0
57.72	Female	Caucasian	33.1048	0	0	0	0	other	21.1	2.3	16	108	9	5	hypoinfl	25	1
79.03	Male	Caucasian	38.0623	0	1	0	0	airwaycontrol	23.8	3.5	18	367	3	3.5	hyperinf	5	0
65.64	Female	Caucasian	42.9365	1	1	1	0	atrisk	6.7	0.3	23	205	6	5	hypoinfl	0	1
45.74	Female	Caucasian	25.5673	0	0	0	1	atrisk	3.5	2	25	245	3	3.5	hypoinfl	7	0
83.9	Female	Caucasian	25.9695	0	1	0	0	airwaycontrol	6.8	2.7	15	205	7	2	hypoinfl	21	0
55.31	Male	Caucasian	27.7224	0	1	0	0	ards	11.5	2	26	182	5	5.5	hypoinfl	0	1
58.72	Male	Caucasian	27.3324	0	0	1	0	atrisk	10.1	0.5	20	198	10	5	hypoinfl	12	1
72.19	Male	Caucasian	37.452	0	1	0	0	atrisk	14	8.6	20	260	7	5.5	hyperinf	23	0
28.24	Female	Caucasian	27.1809	0	0	0	0	ards	22	0.8	16	167	6	5.5	hypoinfl	19	0
35.38	Female	Caucasian	26.5625	0	0	0	1	ards	26.9	1.8	26	128	9	8	hypoinfl	0	1
NA	NA	NA	NA	NA	NA	NA	NA	NA	10.3	0.6	13	NA	NA	NA	hypoinfl	NA	0
55.99	Male	Caucasian	19.4126	0	1	0	1	atrisk	20.9	3	25	137	6	6	hyperinf	0	1
83.75	Female	Caucasian	30.8984	0	0	0	1	atrisk	15.5	2.1	15	233	11	8	hyperinf	0	1
78.2	Male	Caucasian	24.05	0	1	0	1	atrisk	7.4	1.1	10	205	4	5.5	hypoinfl	24	0
66.72	Male	Caucasian	39.0582	0	1	0	0	atrisk	20.6	1	NA	69	8	3.5	hypoinfl	0	0
66.35	Female	Caucasian	51.5335	0	1	0	0	other	7.2	1.9	30	102	5	4	hypoinfl	0	1
55.54	Female	Caucasian	33.91	0	1	0	0	atrisk	31.4	5.1	24	182	11	7.5	hyperinf	21	0
60.13	Male	African American	32.8241	0	0	1	0	airwaycontrol	5.5	1.3	NA	205	4	4	hypoinfl	26	0
66.3	Male	Caucasian	31.0735	0	1	0	1	atrisk	25.7	4.3	15	205	10	6	hyperinf	22	0
52.02	Female	African American	20.7031	0	0	0	1	AcuteOnChronic	4.1	1	15	86	10	5	hypoinfl	0	1
54.52	Female	African American	49.9268	1	0	0	0	AcuteOnChronic	4.3	0.9	25	98	5	3	hypoinfl	20	0
51.2	Male	Caucasian	25.6281	0	0	1	0	atrisk	5.8	1.2	14	137	6	6.5	hypoinfl	23	0
80.25	Male	Caucasian	29.7531	0	1	0	0	atrisk	23.3	2	23	118	9	5.5	hypoinfl	17	0
65.27	Female	African American	35.1306	1	1	0	0	CHF	19.6	3.1	17	215	7	2	hypoinfl	23	0
66.87	Male	Caucasian	25.9259	0	1	0	1	CHF	5	5.4	17	108	8	2	hypoinfl	25	0
75.79	Male	Caucasian	32.9469	0	0	0	0	ards	39.6	1.5	21	150	6	7	hypoinfl	0	1
71.19	Male	Caucasian	40.7407	1	0	0	1	AcuteOnChronic	33.3	2.3	32	91	7	6	hypoinfl	0	1
41.46	Male	Caucasian	47.7509	0	0	1	0	atrisk	18.2	1.2	16	402	8	8	hyperinf	8	0
45.28	Female	Caucasian	31.25	0	0	0	0	atrisk	8.3	0.6	17	112	7	4.5	hypoinfl	25	1
65.22	Male	Caucasian	27.7575	0	0	0	1	AEILD	7.5	0.9	33	181	6	5	hypoinfl	0	1
54.17	Male	Caucasian	35.6647	0	0	1	0	atrisk	9.3	2.3	24	118	11	7.5	NA	20	0
55.23	Female	Caucasian	34.6159	1	0	0	0	atrisk	39.8	1.7	20	108	8	11	hypoinfl	0	1
58.26	Female	African American	38.9594	0	0	0	0	atrisk	12.4	1.5	24	912	2	7	hypoinfl	23	0
68.85	Male	Caucasian	28.1481	0	0	1	1	atrisk	8.2	2.3	NA	316	12	7	hyperinf	22	1
51.04	Male	Caucasian	54.9532	0	0	0	1	ards	12.8	1.5	28	57	8	8.5	hypoinfl	8	0
87.56	Male	Caucasian	26.9531	0	0	0	0	CHF	14.6	1.5	13	290	6	5	hypoinfl	27	0
30.62	Male	Caucasian	23.1772	0	0	0	0	airwaycontrol	24.9	4.6	12	205	8	5	hyperinf	26	0
74.47	Female	Caucasian	38.8246	0	1	0	0	ards	21	1.6	31	68	11	8	hypoinfl	0	1
65.45	Male	Caucasian	31.9715	0	1	1	0	atrisk	14.2	0.6	20	271	10	7	hypoinfl	27	1
31.71	Female	Caucasian	25.8953	0	1	0	0	atrisk	14.4	3.5	17	205	6	4	hyperinf	26	0
59.11	Male	Caucasian	26.3071	0	0	0	0	atrisk	29	1.1	14	205	6	4.5	hypoinfl	24	0
35.45	Female	Caucasian	22.5212	0	1	0	1	ards	10.9	4.1	28	205	5	8.5	hyperinf	24	0
35.04	Female	Caucasian	24.6094	0	0	0	0	ards	27.2	2.4	42	72	16	10	hypoinfl	0	1
26.3	Female	Caucasian	26.9204	0	0	0	0	other	17.3	1.6	18	164	7	2	hypoinfl	0	0
31.37	Male	Caucasian	38.7596	0	0	0	0	other	5.7	2.9	NA	273	9	5.5	hyperinf	26	0
60.96	Male	Caucasian	26.8519	0	0	0	1	atrisk	15.4	1.7	23	69	7	7.5	hypoinfl	25	0
67.48	Male	Caucasian	17.9982	1	0	0	0	AcuteOnChronic	20.3	0.9	19	182	6	5	hypoinfl	0	1
29.22	Male	Caucasian	23.3887	0	0	0	0	atrisk	16.1	3.5	NA	188	6	5	hyperinf	23	0
46.8	Male	Caucasian	28.0583	0	0	1	0	airwaycontrol	8.3	9.4	NA	348	12	5.5	hyperinf	24	0
52.54	Female	Caucasian	31.9922	1	1	0	0	airwaycontrol	15.7	0.7	31	118	3	3	hypoinfl	0	0
37.13	Male	Caucasian	21.5645	0	1	0	1	ards	8	0.6	32	126	4	5.5	hypoinfl	14	0
84.15	Female	Caucasian	28.5375	1	0	0	0	ards	10.3	0.9	21	69	6	5	NA	26	0
50.75	Female	Caucasian	35.4308	0	1	0	1	ards	3.7	0.4	27	80	5	4.5	hypoinfl	15	0
77.16	Male	African American	26.6218	0	1	0	0	atrisk	16.9	2.4	NA	205	4	5.5	hypoinfl	0	1
63.09	Male	Caucasian	28.0664	0	0	1	0	AEILD	15.1	3.4	23	104	14	7.5	hypoinfl	0	1
63.09	Male	Caucasian	37.8632	1	0	0	0	other	19.7	3.1	20	247	13	7.5	hyperinf	0	1
67.79	Male	Caucasian	30.2778	0	1	0	1	ards	4.5	1.6	18	155	6	5.5	hypoinfl	26	0
31.78	Female	African American	24.8301	0	0	0	0	atrisk	6.5	0.6	13	164	3	3.5	hypoinfl	7	0
33.05	Male	Caucasian	31.8998	0	0	0	0	atrisk	9.5	0.7	NA	164	4	4.5	hypoinfl	23	0
69.34	Male	Caucasian	32.5391	0	1	0	0	airwaycontrol	12.1	1.2	31	205	7	3	hypoinfl	0	1
69.27	Female	Caucasian	43.0575	0	1	0	0	other	5.4	1.7	19	178	12	4	NA	25	0
58.72	Male	Caucasian	36.7391	0	1	0	0	CHF	24.5	1.7	16	205	5	5	hypoinfl	0	1
63.87	Male	Caucasian	28.4048	0	0	0	0	ards	7.7	1.2	18	117	8	6	hypoinfl	16	0
71.66	Male	Caucasian	32.8873	0	0	0	0	atrisk	220	5.3	19	220	11	7.5	hyperinf	0	1
51.3	Female	Caucasian	21.6713	0	0	1	0	atrisk	11.6	0.8	NA	312	5	5	hyperinf	24	0
76.41	Female	African American	26.7578	1	0	0	0	airwaycontrol	8.8	3.5	20	101	12	4	hyperinf	0	1
66.4	Female	Caucasian	26.6696	0	1	0	0	AcuteOnChronic	13.6	3.3	25	234	6	5.5	hypoinfl	26	1
72.15	Male	Caucasian	29.0829	0	0	0	0	ards	20	1.1	23	86	8	7.5	hypoinfl	0	1
45.26	Female	Caucasian	23.0469	0	0	0	0	airwaycontrol	15.8	0.6	NA	333	6	3	hypoinfl	26	0
67.55	Male	Caucasian	25.1651	1	0	1	0	atrisk	10.8	1.3	NA	160	5	5.5	hypoinfl	18	0
69.19	Female	Caucasian	26.6782	0	0	0	0	atrisk	11.8	2	23	137	8	5.5	hyperinf	22	0
73.36	Female	Caucasian	31.2175	1	0	0	1	AcuteOnChronic	8	1.1	25	280	8	6	hypoinfl	23	0
55.8	Female	Caucasian	25.2764	0	1	0	1	other	14.2	0.7	17	162	3	2	hypoinfl	0	0
NA	NA	NA	NA	NA	NA	NA	NA	NA	13.2	1.2	17	NA	NA	NA	hypoinfl	NA	0
52.22	Male	Caucasian	22.5926	0	0	0	0	airwaycontrol	11.8	0.8	13	205	2	2	hypoinfl	27	0
61.74	Female	Caucasian	30.9343	0	1	0	0	airwaycontrol	8.1	6.4	23	164	8	2	hypoinfl	27	0
78.54	Female	Caucasian	34.7931	0	1	0	0	airwaycontrol	10.9	NA	16	205	3	4.5	NA	24	0
60.23	Male	Caucasian	23.486	1	0	0	0	AcuteOnChronic	8	0.9	15	180	3	3	hypoinfl	27	0
41.55	Female	Caucasian	47.2026	1	0	0	0	atrisk	2.6	2	NA	168	9	13.5	hyperinf	20	0
61.92	Male	Pacific Islander	16.5289	0	1	0	0	atrisk	26.1	2.4	NA	396	8	5	hyperinf	22	0
68.77	Male	Caucasian	78.593	0	0	0	0	other	10.5	1.3	25	168	4	4	hypoinfl	0	1
30.26	Male	Caucasian	25.0859	0	0	1	0	atrisk	8.1	0.8	17	117	4	5	hypoinfl	18	0
60.7	Female	Caucasian	38.6328	0	1	0	0	atrisk	10.2	6.5	25	234	9	7.5	hyperinf	27	0
40.71	Male	African American	23.4889	0	0	1	0	other	4.9	1	14	90	8	8.5	hypoinfl	24	0
49.33	Male	Caucasian	20.0474	0	0	0	0	AcuteOnChronic	9.4	1.3	23	137	3	4.5	hypoinfl	9	0
38.72	Female	Caucasian	37.5858	0	0	0	0	ards	15.6	0.8	23	140	5	6	hypoinfl	26	0
37.83	Female	Caucasian	27.1643	0	0	1	0	airwaycontrol	10.3	1	10	205	3	6.5	hypoinfl	23	0
84.35	Male	Caucasian	23.2998	1	0	0	0	atrisk	11.2	2.1	15	192	7	4.5	hypoinfl	24	0
41.74	Female	Caucasian	33.5795	1	0	0	0	ards	9.2	1	25	87	5	5	hypoinfl	26	0
38.84	Male	Caucasian	31.5334	0	0	0	0	ards	11.1	0.8	NA	74	5	4	hypoinfl	20	0
60.74	Male	Caucasian	18.4538	0	1	0	1	other	1.5	8	13	273	5	2	hypoinfl	0	0
54.8	Male	Caucasian	34.9552	0	1	0	0	atrisk	37.1	3.6	19	148	11	7	hyperinf	25	0
73.81	Male	Caucasian	27.7654	0	0	0	0	airwaycontrol	11	1.4	17	280	3	2	hypoinfl	22	0
78.48	Male	Caucasian	33.8134	0	0	1	1	other	4.3	1.6	23	205	5	5	hypoinfl	20	0
60.96	Male	Caucasian	19.279	0	0	1	0	airwaycontrol	7.1	0.5	12	138	3	1	hypoinfl	25	0
48.72	Male	Caucasian	30.7787	1	1	0	0	atrisk	12.6	12.8	16	342	6	2.5	hyperinf	25	0
18.09	Female	Caucasian	27.5298	0	0	0	0	airwaycontrol	5.3	0.6	16	460	0	0	hypoinfl	27	0
53.89	Male	African American	20.8025	0	0	0	1	ards	6.9	4.1	22	68	10	6.5	hyperinf	12	0
43.62	Male	Caucasian	25.7785	0	0	0	0	atrisk	10.5	1.5	17	432	1	2.5	hypoinfl	7	0
73.61	Male	Caucasian	30.3719	1	0	0	0	CHF	9.4	2	19	113	9	6	hypoinfl	22	0
79.2	Female	Caucasian	28.793	1	1	0	0	atrisk	19.6	0.7	18	73	8	4.5	hypoinfl	26	0
68.2	Female	Caucasian	31.6158	0	0	0	0	atrisk	5.4	3.5	14	182	13	7	hyperinf	19	0
67.99	Male	Caucasian	28.8002	0	0	0	0	CHF	13.6	1.6	13	235	4	2	hypoinfl	27	0
55.25	Female	Caucasian	43.0104	0	1	0	0	ards	8.9	0.6	NA	206	5	6	hypoinfl	21	0
41.52	Female	Caucasian	34.0785	0	1	0	0	ards	12.3	0.8	21	230	8	5.5	hypoinfl	24	0
41.8	Female	Caucasian	19.313	0	0	0	0	airwaycontrol	8.9	0.4	20	273	4	1	hypoinfl	27	0
80.51	Female	Caucasian	35.1318	0	1	0	1	atrisk	15.9	1.6	16	82	9	7	hypoinfl	25	0
74.31	Female	Caucasian	35.0905	0	1	0	0	ards	5.1	1.9	29	139	11	4	hypoinfl	23	0
69.85	Female	African American	14.834	0	0	0	0	atrisk	11.4	1.9	10	110	11	6.5	hypoinfl	24	0
72.61	Male	Caucasian	28.4005	1	0	0	0	AcuteOnChronic	15.3	1.9	12	164	9	4	hypoinfl	26	1
20.73	Male	African American	23.3564	0	0	0	0	ards	19.9	0.6	31	63	5	3	hypoinfl	27	0
37.19	Male	Caucasian	32.4074	0	0	0	0	CHF	13.6	8	21	138	9	5	hyperinf	10	0
51.5	Female	Caucasian	26.0457	0	0	0	0	other	15.6	0.7	8	205	2	4	hypoinfl	13	0
67.17	Male	Caucasian	30.0408	0	0	1	0	ards	7.6	1.1	NA	1429	7	6.5	hypoinfl	0	1
61.81	Female	African American	25.8572	0	1	1	0	other	14.7	1	21	190	5	4	hypoinfl	26	0
67.95	Male	Caucasian	29.4029	0	0	0	1	other	10.4	1.5	17	164	5	3	hypoinfl	25	0
NA	NA	NA	NA	NA	NA	NA	NA	NA	12.6	0.9	13	NA	NA	NA	hypoinfl	NA	0
71.43	Male	Caucasian	36.0332	0	1	0	0	CHF	27.7	3.1	25	198	10	5	hypoinfl	25	0
29.43	Male	Caucasian	27.0357	0	0	0	0	CHF	31.9	0.9	15	245	10	3	hypoinfl	25	0
60.88	Male	Caucasian	19.5288	0	1	0	1	other	5.4	3.5	22	137	8	NA	hypoinfl	26	1
88.38	Female	Caucasian	33.9062	0	1	0	0	ards	30.8	1.9	18	118	8	8.5	hypoinfl	28	0
27.27	Male	Caucasian	40.4898	0	0	0	0	ards	NA	NA	NA	290	NA	NA	NA	18	0
NA	NA	NA	NA	NA	NA	NA	NA	NA	NA	NA	NA	NA	NA	NA	NA	NA	0
NA	NA	NA	NA	NA	NA	NA	NA	NA	12.3	1	NA	NA	NA	NA	hyperinf	NA	0
53.31	Female	Caucasian	26.3465	1	1	0	0	atrisk	18.3	1.6	27	149	NA	6	hypoinfl	25	1
53.81	Female	African American	38.6719	0	0	1	0	atrisk	0.9	4.1	20	135	NA	7.5	hyperinf	14	0
57.02	Female	Caucasian	39.0625	0	1	0	1	ards	16.3	1.3	NA	198	NA	8.5	hypoinfl	17	0
65.43	Female	Caucasian	35.9852	1	0	1	0	atrisk	13.9	0.8	12	NA	NA	5.5	hypoinfl	26	0
41.9	Female	Caucasian	29.0884	0	1	1	0	ards	12	0.6	NA	152	NA	5	hypoinfl	27	0
NA	NA	NA	NA	NA	NA	NA	NA	NA	10.3	1	20	NA	NA	NA	hypoinfl	NA	0
43.13	Male	Caucasian	52.2449	0	0	0	0	atrisk	15.4	2	NA	430	NA	5.5	hypoinfl	0	1
86.15	Male	Caucasian	26.8274	1	1	0	0	atrisk	18.4	2.7	NA	202	NA	3.5	hypoinfl	22	1
75.64	Male	Caucasian	26.6667	1	0	0	0	atrisk	15.3	1.4	23	NA	NA	7	hypoinfl	NA	0
72.88	Male	Caucasian	NA	0	1	0	0	atrisk	13.3	1.5	14	90	NA	NA	hypoinfl	0	1
66.36	Female	Caucasian	25.625	0	0	0	1	ards	12.6	5.4	23	NA	NA	5.5	hyperinf	0	1
73.06	Female	Caucasian	19.8804	0	0	0	0	CHF	18.2	0.8	NA	186	NA	4	hypoinfl	26	0
57.55	Male	Caucasian	26.8165	0	0	0	0	ards	9	0.8	16	330	NA	5	hypoinfl	25	0
82.66	Male	Caucasian	30.0994	1	0	0	0	CHF	5	3.7	13	435	NA	5	hyperinf	26	0
87.06	Male	Caucasian	33.6166	0	0	1	0	atrisk	15.8	1.2	NA	137	NA	7.5	hypoinfl	26	0
79.06	Male	Caucasian	38.157	0	1	0	0	atrisk	16.4	1.1	17	590	NA	6.5	hypoinfl	22	1
50.43	Female	African American	27.8817	0	1	0	1	ards	5.5	2.4	19	290	NA	2.5	hypoinfl	25	0
67.6	Male	Caucasian	34.0866	0	1	NA	0	atrisk	29.7	10.5	15	NA	NA	NA	hyperinf	22	1
NA	NA	NA	NA	NA	NA	NA	NA	NA	NA	NA	NA	NA	NA	NA	NA	NA	0
56.96	Male	Caucasian	31.3143	0	0	0	0	atrisk	NA	2.1	NA	96	NA	9	hyperinf	0	0
18.47	Male	Caucasian	27.5873	0	0	0	0	ards	12.2	3.3	32	302	NA	8	hyperinf	0	0
48.38	Female	Caucasian	16.7126	0	0	0	0	atrisk	8.6	0.4	27	456	NA	7	hypoinfl	26	0
28.19	Female	Caucasian	32.3265	0	0	0	0	atrisk	20.1	0.8	24	297	NA	1	hypoinfl	24	0
45.04	Female	African American	39.1111	0	1	0	0	atrisk	29.4	0.9	NA	162	NA	7	hyperinf	22	0
66.38	Female	Caucasian	22.8026	0	0	0	1	other	6.8	3.5	20	313	NA	NA	hyperinf	20	0
48.29	Female	Caucasian	25.1039	0	1	0	1	ards	5.4	4.5	20	NA	NA	4	hyperinf	23	0
78.69	Male	Caucasian	26.9863	0	0	0	0	CHF	9.4	1.5	NA	245	NA	NA	hypoinfl	12	0
56.61	Female	Caucasian	37.5924	0	1	0	0	ards	15.1	0.8	30	72	NA	NA	hypoinfl	22	0
43.04	Male	Caucasian	28.7778	0	0	0	1	ards	21.3	1.3	24	89	NA	7	hyperinf	21	0
43.53	Male	Caucasian	42.9992	0	0	0	0	ards	NA	NA	NA	175	NA	6.5	NA	13	0
61	Male	Refused	22.5306	0	0	1	1	ards	10.4	1	NA	283	NA	4.5	hypoinfl	18	1
71.44	Female	Caucasian	29.7521	0	1	0	0	ards	10.1	1.8	30	155	NA	4	hyperinf	18	0
50.5	Male	Caucasian	37.8698	0	0	NA	0	ards	25.4	2.6	28	111	NA	NA	hyperinf	8	1
61.49	Female	Unknown	27.2216	0	0	1	0	ards	29.7	0.7	26	88	NA	6	hypoinfl	18	0
63.66	Male	Caucasian	30.7125	0	0	0	0	atrisk	22.1	2.3	15	524	NA	6	hyperinf	24	0
59.43	Male	Caucasian	36.0268	1	1	1	0	atrisk	18.5	1.6	21	191	NA	7	hypoinfl	22	0
77.21	Male	Asian	29.413	0	1	0	0	CHF	6.6	1.2	NA	242	NA	NA	hypoinfl	27	0
76.67	Female	Caucasian	45.5475	0	0	0	0	atrisk	10.6	0.7	23	NA	NA	4	hypoinfl	25	0
25.97	Male	Caucasian	15.6735	0	0	0	0	atrisk	21.1	3.3	NA	184	NA	7.5	hyperinf	6	1
43.84	Male	Caucasian	25.9251	0	1	0	1	ards	8.4	5	17	69	NA	2.5	hyperinf	20	0
48.19	Female	Refused	42.9015	0	1	1	0	other	13.1	2.8	24	NA	NA	5	hyperinf	27	1
46.67	Male	Caucasian	33.91	0	0	1	0	ards	15.3	0.9	NA	138	NA	7	hypoinfl	25	1
18.52	Female	Caucasian	26.25	0	0	0	0	atrisk	15.3	0.5	NA	80	NA	3.5	hypoinfl	20	0
29.26	Female	Caucasian	22.5704	0	1	0	1	ards	25.3	2.1	NA	180	NA	6	hyperinf	23	0
35.14	Male	Caucasian	27.7778	0	0	1	0	airwaycontrol	5.9	6.2	NA	280	NA	NA	hyperinf	25	0
58.64	Male	African American	24.7843	0	0	0	1	AEILD	4.2	0.8	24	NA	NA	3	hypoinfl	26	0
79.8	Female	African American	48.8097	1	1	0	0	AcuteOnChronic	10.2	0.7	25	56	NA	4	hypoinfl	14	1
82.69	Male	Caucasian	21.7911	0	1	0	1	ards	17	2	22	117	NA	8.5	hyperinf	0	1
69.35	Male	Caucasian	23.0864	0	0	0	1	ards	19.3	1.9	37	47	NA	8	hyperinf	0	1
57.92	Male	Caucasian	43.0186	0	0	0	1	atrisk	24.3	1.9	20	146	NA	6	hyperinf	20	0
84.11	Female	Caucasian	25.7117	1	0	0	0	ards	10.2	0.6	NA	187	NA	5.5	hypoinfl	24	0
45.79	Male	Caucasian	29.1975	0	0	0	0	other	16.2	0.7	NA	69	NA	2	NA	23	0
79.81	Female	Caucasian	21.5139	0	0	0	1	ards	29.7	2.1	25	166	NA	6.5	hyperinf	21	0
40.06	Male	Caucasian	55.3678	0	1	0	0	ards	NA	2.5	NA	160	NA	3	hypoinfl	23	0
29.5	Male	Caucasian	45.3704	0	0	1	0	airwaycontrol	12.5	0.9	11	158	NA	4	hypoinfl	15	0
73.94	Male	Caucasian	25.3411	0	1	0	0	atrisk	29	1.5	NA	127	NA	4	hyperinf	26	0
45.37	Female	Caucasian	24.5779	0	0	1	0	atrisk	10.7	0.7	NA	358	NA	6.5	hyperinf	18	0
55.79	Male	Caucasian	29.3827	0	0	1	0	airwaycontrol	8.7	0.8	20	202	NA	6.5	hypoinfl	0	1
66.28	Female	Caucasian	30.4834	0	0	0	0	airwaycontrol	NA	NA	8	215	NA	4	NA	25	0
53	Male	Caucasian	20.9728	0	0	1	0	other	11.5	1.4	15	292	NA	5	hypoinfl	25	0
60.48	Female	Caucasian	67.6562	1	1	0	0	AcuteOnChronic	4.8	0.67	NA	60	NA	2	hypoinfl	21	0
78.87	Male	Refused	30.4678	0	0	0	1	ards	10.6	0.64	27	53	NA	11	hypoinfl	0	1
79.78	Male	Caucasian	25.06	0	0	0	1	ards	18.7	2.9	NA	57	NA	8	hyperinf	0	1
52.6	Male	Caucasian	27.586	0	0	1	0	other	0.9	3.7	24	188	NA	4	hypoinfl	26	1
78.32	Female	Caucasian	42.9363	0	0	0	0	atrisk	10.6	1.3	17	203	NA	3	hypoinfl	18	1
79.24	Female	Other/Multi	21.986	0	1	0	0	ards	10.2	0.9	22	NA	NA	6.5	hypoinfl	26	0
45.15	Female	Caucasian	33.46	0	0	1	0	atrisk	15	0.5	NA	44	NA	6.5	NA	22	0
61	Male	Caucasian	33.6012	0	0	0	1	ards	22.7	1.1	28	74	NA	8.5	hypoinfl	5	0
56.71	Male	Caucasian	45.7143	0	0	0	0	AEILD	15.1	0.8	NA	96	NA	5	hypoinfl	0	1
64.9	Male	Caucasian	26.6122	0	1	1	0	ards	11.5	3.5	NA	117	NA	5	hyperinf	0	1
61.63	Female	Caucasian	26.5973	1	0	0	0	atrisk	14.2	0.6	14	204	NA	3	hypoinfl	26	0
75.09	Male	Caucasian	21.2245	0	0	0	1	AcuteOnChronic	3.9	1	11	162	NA	NA	hypoinfl	0	1
78.18	Male	African American	27.869	1	1	1	0	atrisk	7.4	1.3	NA	164	NA	6	hyperinf	21	0
60.15	Male	Caucasian	25.7543	0	0	0	0	atrisk	18.2	13.2	15	330	NA	6	hyperinf	26	1
60.61	Female	Caucasian	25.2976	1	1	0	0	atrisk	12	1	NA	165	NA	3	hypoinfl	11	0
27.36	Female	Caucasian	17.2036	0	0	0	0	atrisk	11.8	0.2	20	198	NA	4.5	hypoinfl	22	0
65.54	Male	Caucasian	32.5208	0	0	1	0	atrisk	11.2	0.7	NA	144	NA	9.5	hypoinfl	20	0
66.46	Male	Caucasian	20.8327	0	1	0	1	ards	14.4	1.9	NA	68	NA	5.5	hyperinf	18	1
68.63	Male	Caucasian	29.321	0	1	0	1	ards	18.5	4.7	NA	150	NA	5.5	hyperinf	0	1
70.8	Female	Caucasian	34.6021	0	1	0	1	ards	10.5	3.9	27	124	NA	5	hypoinfl	NA	0
68.87	Male	Caucasian	32.6531	0	0	0	0	NA	9.1	1.3	NA	103	NA	NA	hypoinfl	26	0
56.9	Male	Caucasian	31.1184	0	0	1	0	NA	2.2	1.1	17	188	NA	NA	hypoinfl	23	0
56.55	Female	Caucasian	56.2673	1	1	0	0	atrisk	4.7	0.7	NA	155	NA	3.5	hypoinfl	24	0
73.89	Male	Caucasian	28.5204	0	0	0	0	NA	9.8	1.5	33	57	NA	NA	hypoinfl	0	1
32.7	Female	Caucasian	18.3655	0	0	0	0	ards	13.8	0.4	16	155	NA	5.5	hypoinfl	0	1
65.5	Male	Caucasian	35.325	0	0	0	0	NA	8	0.9	NA	200	NA	NA	NA	25	0
33.19	Female	African American	22.5446	0	0	0	1	NA	14	1.7	18	122	NA	NA	hypoinfl	20	0
69.62	Female	African American	38.3906	1	1	0	0	ards	15.2	2.3	31	89	NA	6.5	hypoinfl	0	1
75.09	Male	Caucasian	35.6055	0	0	1	0	airwaycontrol	5.2	1	NA	172	NA	NA	NA	26	0
44.34	Male	Caucasian	48.8889	0	0	0	0	other	9.7	0.5	NA	130	NA	4	hypoinfl	13	0
64.97	Male	Caucasian	25.565	0	0	0	1	atrisk	5.4	1.1	26	63	NA	10	hypoinfl	19	0
69.43	Male	Caucasian	30.9917	0	0	1	0	airwaycontrol	11.1	0.9	NA	205	NA	4	hypoinfl	25	0
53.16	Female	Caucasian	36.0194	0	0	0	0	ards	38.5	3.3	26	75	NA	9.5	hyperinf	21	0
51.98	Male	Caucasian	45.1132	0	1	0	0	airwaycontrol	11.2	1	18	115	NA	NA	NA	19	0
68.62	Male	Caucasian	37.874	0	1	0	0	atrisk	48.1	1.3	14	222	NA	6	hyperinf	25	0
65.4	Male	Caucasian	27.7069	0	0	0	0	AEILD	8	0.8	31	57	NA	NA	hypoinfl	0	1
60.66	Male	Caucasian	38.5813	0	0	1	1	NA	19.2	0.7	23	NA	NA	NA	hypoinfl	21	0
58.25	Male	Caucasian	35.6496	0	0	0	0	atrisk	10	6.5	16	295	7	5.5	hypoinfl	23	0

## Sheet: TableS1_UPMCCOVID
Age	Gender	Race	BMI	HistCOPD	HistDiabetes	WBC	Creatinine	PlateauPressure	WorstPaO2FiO2Ratio	phenotype	VFD	Mortality60Day
63.01	Female	Caucasian	40.6574	1	1	25.2	3.3	16	302	hyperinf	16	0
69.17	Male	Caucasian	26.1285	0	1	7.1	1	20	166	hypoinfl	0	1
65.56	Male	African American	25.0593	0	1	8.7	1.1	NA	NA	hypoinfl	24	0
56.39	Male	Caucasian	39.4266	0	0	6.7	2.1	29	93	hypoinfl	0	0
57.1	Male	Caucasian	33.91	1	0	10.7	0.8	NA	NA	hypoinfl	20	0
73.49	Female	African American	33.6305	1	1	5.4	0.5	19	240	hypoinfl	0	0
60.23	Male	Caucasian	33.9506	0	0	10.2	0.3	30	70	hypoinfl	0	0
71.72	Female	Caucasian	35.629	1	0	10.3	0.3	19	126	hypoinfl	0	1
75.48	Male	African American	38.5683	1	0	4.1	0.9	NA	220	hypoinfl	0	1
83.55	Female	African American	27.4449	0	0	NA	NA	NA	NA	NA	0	1
76.75	Female	African American	32.7344	1	1	5.3	0.5	31	90	hypoinfl	0	1
66.29	Male	African American	34.5347	0	1	7	3.8	20	462	hypoinfl	26	0
78.43	Female	African American	25.7812	1	1	10	1.3	NA	NA	hypoinfl	0	1
58.32	Male	Caucasian	49.9342	0	0	13.9	1.5	NA	42	hypoinfl	0	0
58.69	Male	Caucasian	41.1777	0	0	14.2	1.1	31	65	hypoinfl	19	0
58.12	Female	African American	42.7111	0	1	8.4	1.3	28	NA	hypoinfl	20	0
84.27	Female	Caucasian	27.4812	0	0	14.1	0.9	NA	NA	hypoinfl	0	1
48.81	Male	Caucasian	46.2963	0	0	11.8	1.3	27	115	hypoinfl	15	0
61.65	Female	Caucasian	39.7503	0	0	19.9	1	26	95	hypoinfl	0	0
50.48	Male	Unknown	42.2667	0	1	13.6	0.7	20	92	hypoinfl	0	1
57.39	Female	Caucasian	39.1434	0	0	13.5	0.5	24	NA	hypoinfl	14	0
79.72	Male	Caucasian	22.8516	0	1	8.7	4.8	NA	NA	hyperinf	0	1
64.38	Female	Caucasian	29.3848	0	0	13	3.2	47	97	hyperinf	0	1
63.11	Female	Caucasian	41.7969	0	1	11.1	2.3	NA	177	hypoinfl	8	0
87.13	Male	Caucasian	31.6158	0	1	12.9	3	NA	122	hypoinfl	0	1
86.54	Female	Caucasian	29.0657	1	1	5.3	1	NA	198	hypoinfl	18	1
71.15	Female	Caucasian	28.3413	0	0	13	0.7	17	165	hypoinfl	9	0
59.38	Female	Caucasian	50.5382	0	0	11.5	0.5	NA	NA	hypoinfl	5	0
36.61	Male	Caucasian	83.3333	0	0	7.5	0.8	27	59	hypoinfl	17	0
72.82	Male	Caucasian	24.537	0	0	14.5	0.9	23	84	hypoinfl	0	1
63.62	Male	Caucasian	29.0466	0	0	20.3	3.3	NA	378	hyperinf	0	1
55.92	Female	Refused	51.6129	0	1	16.4	1.7	20	NA	hypoinfl	9	1
62.48	Male	Caucasian	31.5221	0	1	13.8	1.7	NA	NA	hyperinf	0	1
75.68	Male	Caucasian	28.9647	0	1	23.9	0.9	30	NA	hypoinfl	0	1
66.29	Female	African American	32.5964	1	1	6.4	1.2	NA	NA	hypoinfl	0	1
78.33	Male	African American	32.3232	0	0	9.7	1.1	NA	148	hypoinfl	12	0
68.07	Male	Caucasian	32.7442	0	1	9.4	1	NA	69	hypoinfl	9	0
58.56	Female	Caucasian	50.3118	0	0	8.6	0.9	21	79	hypoinfl	5	0
55.79	Male	Caucasian	31.6443	0	0	20.6	1.1	24	69	hypoinfl	0	0
64.26	Male	Caucasian	43.056	0	0	25.3	2.5	33	65	hypoinfl	0	1
42.29	Male	Caucasian	31.055	0	1	11.2	0.6	NA	288	hypoinfl	0	1
66.45	Male	Caucasian	50.5853	1	0	8.5	0.9	21	116	hypoinfl	16	0
53.83	Male	Caucasian	26.3958	0	1	16.5	1.4	25	175	hypoinfl	0	1
47.65	Male	Caucasian	35.7392	0	0	14.1	1.1	28	64	hyperinf	0	1
42.16	Male	Caucasian	26.1646	0	0	19.4	0.6	27	88	hypoinfl	7	0
59.52	Male	Caucasian	42.2406	0	0	6.3	0.6	27	64	hypoinfl	13	0
55.15	Male	Caucasian	22.2564	0	0	NA	0.5	32	78	hypoinfl	16	0
62.83	Male	Caucasian	41.5352	0	1	18.9	1.9	NA	91	hypoinfl	0	1
46.1	Female	Caucasian	50.173	0	0	10	0.7	NA	69	hypoinfl	1	0

## Sheet: TableS1_MGHCOVID
age	bmi_admit	male	race	pmh_pulmonary	pmh_dm	Mortality60Day
32	41.6529	1	White	1	0	0
76	24.5	0	Black	1	0	0
54	30.9634	0	Black	1	0	0
69	41.2	0	Mixed	0	0	0
57	31.5417	1	Black	0	0	0
74	27.1	1	American Indian	0	0	0
71	26.6	0	White	0	0	0
42	33.9	0	White	0	1	0
88	19.4	0	White	1	0	0
58	29.9	0	White	1	1	0
47	36	1	White	1	0	0
53	28	0	White	0	1	0
57	28	1	Black	0	1	0
58	44.5	0	White	0	0	0
72	19.5	1	White	0	0	0
66	26.8	1	Other	0	1	0
45	39	1	Other	0	1	0
60	25.4	0	White	1	0	0
56	24.4	0	White	0	0	0
47	24.4	0	Other	0	0	0
69	25.7	1	Other	1	0	1
55	23.3	1	Asian	0	0	0
67	31.2	0	White	0	0	0
58	28.2	1	White	0	1	0
48	50.1	1	White	1	0	0
59	23.4	1	White	1	0	0
75	28.1	1	White	0	0	0
80	28.6	0	White	0	0	0
68	26.5	0	White	1	0	0
66	28.6	0	Other	1	1	0
51	27	1	White	0	0	0
74	39.2	1	White	0	1	0
80	23.9	1	White	1	0	0
70	32.9	0	White	0	0	0
75	30.1	1	White	1	0	0
39	45.4	1	White	0	0	0
48	23	0	White	0	0	0
57	35.5	1	White	0	0	0
69	32.8	0	White	1	0	0
60	22.3	0	White	0	0	0
58	25.3	1	White	0	0	0
51	22.7	1	White	1	0	0
72	28	0	White	1	0	0
85	20.8	1	White	0	0	0
49	24.4	1	White	0	0	0
47	28.0173	0	White	0	0	0
70	26.6	1	White	0	0	0
52	50.6	0	White	1	0	0
42	55	1	White	0	0	0
62	35.8	1	White	0	0	0
59	31.5695	1	Black	1	1	0
63	34.3215	1	White	0	0	0
71	54.9941	1	White	1	0	0
68	29.2265	1	White	0	0	1
68	31.8359	1	White	0	0	0
83	27.3403	0	Black	1	1	1
56	36.9754	1	White	0	1	1
39	33.2114	1	Asian	0	1	0
79	37.0874	0	White	1	0	0
80	35.7906	0	White	0	1	0
75	31.25	1	White	0	1	0
38	51.2	1	Mixed	1	1	0
69	31.6	0	White	1	0	0
65	29.4	1	White	1	1	0
78	41.2	0	White	0	1	1
74	33.3	0	White	1	0	0
44	40.3	0	Other	1	1	0
85	32.4	1	White	0	0	0
74	23.9	0	White	1	0	0
64	26.7	1	White	0	1	0
69	24.4	1	Asian	0	0	0
67	28.3	0	White	1	0	0
61	43.5	0	White	1	0	0
63	36.2	0	Black	0	1	1
77	27.5	1	White	1	0	1
71	21.8	1	White	0	1	1
68	40.5	0	Other	0	1	0
46	34.1	1	Other	0	1	0
40	31.3	1	White	0	0	0
40	36.3	1	White	0	0	0
71	32.7	0	White	0	1	0
70	32.4	1	White	0	0	0
53	24.9	1	White	0	0	1
60	24.9	1	White	0	0	0
41	47.2	0	Black	1	0	0
43	41.5	0	White	1	0	0
66	29	1	White	0	0	0
48	24.1	0	White	1	0	0
78	41.2	0	White	0	1	1
74	25.7	1	White	1	0	0
77	31.9	1	Other	1	0	0
78	40.5	0	Other	1	1	0
46	30.2	1	White	0	1	0
63	29.5	1	Black	0	1	0
51	36.3	0	White	0	0	0
63	26.7	1	Black	1	1	0
42	28	0	Black	0	0	0

## Sheet: Figure1_diversity
SampleType_3comp	studydayfollowup	ShannonIndex	Nof16scopies
oral	baseline	0.211617	NA
lung	baseline	0.0349279	540343
oral	middle	0.629695	NA
gut	middle	1.7212	3.54863e+07
lung	middle	0.0117779	479965
gut	late	0.0270265	255801892
oral	late	0.497381	NA
oral	baseline	2.34572	NA
lung	baseline	2.06885	1
gut	baseline	1.49541	593169614
oral	middle	0.831238	NA
gut	middle	1.31323	5.79613e+07
gut	late	0.319004	8.3876e+07
oral	late	0.62043	NA
oral	baseline	2.38598	NA
oral	middle	2.23313	NA
lung	late	1.14519	1.5088e+06
oral	late	1.73564	NA
gut	baseline	0.94282	5.67853e+07
oral	baseline	0.552109	NA
lung	baseline	0.736736	116722
lung	middle	1.22962	2.57922e+06
oral	middle	1.70835	NA
gut	middle	1.4368	8.02171e+07
lung	late	1.83636	591208
gut	late	1.33014	1165482893
oral	late	2.00498	NA
oral	baseline	1.03834	NA
gut	baseline	1.33216	111099
lung	baseline	0.620678	1
lung	middle	0.54284	1
oral	middle	1.95397	NA
gut	middle	2.65232	2.55383e+06
oral	baseline	2.59545	NA
lung	baseline	2.54328	1
gut	baseline	2.95785	530112242
gut	middle	2.96489	852925980
lung	middle	1.64887	2738.17
oral	middle	1.98279	NA
gut	baseline	1.82879	177898098
lung	baseline	1.30514	714357
oral	baseline	2.17272	NA
gut	middle	0.364382	21466.7
oral	middle	2.35587	NA
lung	middle	1.11247	1
gut	late	0.0870433	14646.4
oral	late	2.48285	NA
gut	baseline	1.73286	4.32359e+07
oral	baseline	1.74342	NA
oral	baseline	2.20623	NA
gut	baseline	0.921502	6.35195e+06
oral	baseline	0.713253	NA
gut	baseline	0.0050666	1039191670
gut	baseline	1.71386	1.12938e+07
oral	baseline	2.05762	NA
lung	baseline	0.235791	1
gut	middle	1.29074	211448
oral	middle	1.61681	NA
gut	late	0.583162	9.48949e+06
oral	late	0.948985	NA
gut	baseline	1.86131	NA
oral	baseline	0.819901	NA
gut	late	1.84233	112524
oral	baseline	1.57755	NA
gut	baseline	1.68902	321989
lung	baseline	0.458411	245712
oral	baseline	1.95907	NA
lung	middle	2.27022	1
oral	middle	1.9579	NA
gut	middle	2.71588	3.92949e+07
lung	baseline	0.0256492	1
gut	baseline	1.68595	NA
oral	baseline	0.00766393	NA
oral	baseline	1.64122	NA
gut	baseline	0.783524	65468.4
oral	middle	1.82283	NA
gut	middle	0.769483	1456663241
gut	late	0.962017	315662171
oral	late	0.485725	NA
lung	baseline	1.82647	736175
oral	baseline	0.451463	NA
gut	baseline	2.17561	3.09178e+06
oral	baseline	2.0156	NA
oral	baseline	1.76261	NA
lung	baseline	2.15738	186223
gut	baseline	1.95464	1298819840
oral	middle	1.38673	NA
gut	middle	2.0926	471583283
oral	late	1.52307	NA
gut	late	2.50535	652660657
gut	baseline	2.70579	847508587
oral	baseline	2.32865	NA
lung	baseline	2.23745	134782
oral	late	2.14541	NA
oral	baseline	1.26806	NA
gut	baseline	2.57327	9.61119e+06
lung	baseline	1.244	1.26153e+07
lung	baseline	1.79432	1.12286e+06
gut	baseline	1.69052	202076599
oral	baseline	2.32052	NA
oral	middle	1.30476	NA
oral	late	1.46103	NA
gut	baseline	2.43214	4.22478e+06
oral	baseline	2.42389	NA
oral	middle	0.647093	NA
gut	middle	0.876662	2.67032e+06
oral	late	1.29497	NA
gut	late	1.53899	1.48586e+06
oral	baseline	1.20166	NA
gut	baseline	2.00229	8.07298e+07
gut	middle	0.632942	8.3876e+07
oral	middle	1.25406	NA
oral	late	0.115862	NA
gut	late	1.96724	3.19187e+06
oral	baseline	1.88031	NA
gut	baseline	1.86329	1.94958e+07
lung	baseline	2.16358	388573
oral	middle	2.21714	NA
oral	late	2.15225	NA
gut	baseline	2.93732	549505526
oral	baseline	1.2016	NA
lung	baseline	0.521249	1
oral	middle	1.84457	NA
gut	middle	2.68906	126107398
lung	middle	0.171192	1
oral	late	1.3993	NA
gut	late	2.40391	5.8839e+07
lung	baseline	1.93735	1
gut	baseline	1.64974	133550552
oral	baseline	0.765414	NA
lung	middle	2.10003	1
gut	middle	1.54125	3.144e+07
oral	middle	1.17084	NA
lung	late	0.0035466	2.09562e+06
gut	late	0.0585108	3.79106e+06
oral	late	0.535999	NA
lung	baseline	1.99943	1
oral	baseline	1.99328	NA
oral	middle	0.590981	NA
lung	baseline	1.69791	1
oral	baseline	0.370766	3.15101e+06
gut	baseline	1.0764	118322737
oral	middle	1.93981	NA
lung	middle	1.14369	5.10511e+06
gut	middle	3.02802	407594
gut	baseline	0.638992	229708
oral	baseline	1.8449	NA
gut	baseline	2.57061	560110574
oral	baseline	0.418032	NA
lung	baseline	0.592673	2075.77
oral	middle	1.21478	NA
gut	middle	1.89362	563690879
lung	middle	0.970806	2.0432e+06
gut	late	1.12404	673788530
oral	late	0.723553	NA
lung	baseline	1.82456	9.26108e+06
oral	baseline	1.93596	1.35203e+07
lung	middle	1.62065	63213.9
gut	middle	2.61021	9.46706e+07
oral	middle	2.62284	NA
oral	late	1.41444	NA
lung	late	1.78153	214899
oral	baseline	0.894975	NA
lung	baseline	0.991649	1
gut	baseline	1.79919	785122233
oral	middle	0.892041	NA
oral	baseline	2.36772	NA
gut	baseline	2.15157	170137738
lung	baseline	0.610033	178277
lung	middle	0.727808	11603.6
oral	middle	2.23173	NA
lung	baseline	1.69369	5.88653e+06
oral	baseline	0.260303	NA
gut	baseline	2.35705	176897
gut	middle	2.11784	4.36154e+06
oral	middle	2.44017	NA
lung	middle	1.50499	436939
gut	baseline	2.14172	2.93119e+07
lung	baseline	2.05229	1
oral	baseline	2.07013	NA
oral	middle	0.954049	NA
gut	middle	2.03075	225195151
lung	middle	0.815665	229927
gut	late	1.71264	3.96398e+06
oral	late	1.17976	NA
lung	baseline	0.0563045	536720
oral	baseline	0.423184	NA
gut	baseline	2.26487	140534702
lung	middle	0.677072	73.4184
gut	middle	1.86068	279873
oral	middle	0.762515	NA
gut	late	0.17581	9.58847e+07
oral	late	0.425311	NA
lung	late	0.443516	1
oral	baseline	0.0259466	NA
gut	baseline	1.54801	27698.4
oral	middle	0.294482	NA
lung	baseline	1.56447	534324
oral	baseline	1.31966	NA
gut	baseline	2.47941	3698.35
oral	middle	1.74188	NA
gut	middle	2.78687	325880758
gut	late	2.49962	2.846e+06
oral	late	2.11233	NA
gut	baseline	0.804302	41335907
lung	baseline	0.493521	1.49941e+06
oral	baseline	1.04616	NA
oral	middle	2.1895	NA
gut	baseline	2.4622	2.94779e+06
oral	baseline	2.03784	NA
lung	baseline	0.429466	333757
gut	baseline	1.89556	4.30692e+07
oral	baseline	1.63202	NA
lung	middle	0.479298	151.151
oral	middle	1.85999	NA
oral	baseline	1.78696	NA
oral	late	1.42318	NA
gut	late	0.830138	5.80953e+07
oral	baseline	1.98492	NA
lung	baseline	2.76976	1
lung	baseline	2.04605	1
oral	baseline	1.71157	NA
oral	baseline	1.96223	NA
oral	middle	0.330884	NA
lung	middle	1.46016	1
gut	middle	2.46507	2.83937e+07
lung	baseline	2.15764	1
oral	baseline	2.22434	NA
lung	middle	2.02827	1
oral	middle	1.78044	NA
oral	baseline	2.8098	NA
gut	baseline	2.87935	3.54867e+07
oral	late	1.99728	NA
gut	late	2.00369	300417194
gut	baseline	1.81922	1.67439e+07
lung	baseline	1.06093	3.76537e+06
oral	baseline	2.38679	NA
lung	middle	0.936694	1.6222e+06
oral	middle	1.53206	NA
lung	late	0.447057	5.12517e+06
lung	late	1.72219	NA
oral	baseline	1.10901	NA
oral	baseline	2.55412	NA
lung	baseline	0.93367	138424
gut	baseline	0.273168	22342.6
oral	baseline	0.416778	NA
oral	middle	0.317999	NA
gut	middle	0.747014	16661.3
lung	middle	0.80892	NA
oral	baseline	2.3721	NA
oral	baseline	0.946321	NA
oral	middle	0.910157	NA
gut	middle	1.74602	2940.27
gut	middle	1.79845	NA
lung	middle	1.85633	20.6607
oral	late	0.248602	NA
lung	late	0.635778	29214.7
gut	late	2.60834	NA
gut	late	2.10257	2903.04
gut	baseline	2.70036	NA
oral	baseline	2.24667	NA
gut	baseline	2.3957	2.32105e+06
oral	baseline	2.65464	NA
gut	baseline	1.2617	NA
gut	baseline	0.980693	1.28027e+07
oral	baseline	2.8446	NA
lung	baseline	2.51669	22695.1
oral	late	1.3798	NA
oral	baseline	0.876758	NA
lung	baseline	0.529319	2.31044e+06
gut	baseline	2.85589	264082688
oral	baseline	2.91406	NA
gut	baseline	2.97725	NA
gut	middle	1.62148	2.11794e+07
oral	middle	2.49201	NA
gut	middle	1.62834	NA
oral	late	1.81226	NA
gut	baseline	2.45715	NA
oral	baseline	0.870685	NA
lung	baseline	0.663755	9.18052e+06
gut	baseline	2.11294	1046435501
oral	middle	1.21932	NA
oral	baseline	2.51175	NA
gut	baseline	2.33555	NA
gut	baseline	2.30011	172159017
lung	baseline	1.91048	12308182
oral	baseline	2.13638	NA
oral	middle	2.01812	NA
oral	baseline	2.52108	NA
gut	baseline	1.43469	439930013
gut	baseline	1.40992	NA
gut	baseline	2.19267	1987.84
oral	baseline	1.82527	NA
gut	baseline	2.32483	NA
oral	baseline	1.54374	NA
gut	baseline	3.28668	3.2777e+06
gut	late	2.31511	254508445
gut	late	2.55246	NA
oral	late	1.04949	NA
lung	baseline	0.645268	1
gut	baseline	2.53855	1.22218e+07
oral	baseline	0.158293	NA
gut	middle	0.0111398	2.31436e+07
gut	middle	0.0097171	NA
oral	middle	1.03424	NA
gut	late	0.88394	188899
oral	late	1.45833	NA
lung	late	0.717736	NA
gut	late	0.981085	NA
lung	baseline	0.32826	6.54982e+06
oral	baseline	2.19216	NA
gut	baseline	2.51079	NA
gut	baseline	2.31543	671898571
gut	middle	1.94536	70976124
oral	middle	0.00497451	NA
gut	middle	2.28757	NA
oral	late	0.162767	NA
oral	baseline	1.6996	NA
lung	baseline	1.80937	1.31543e+07
oral	baseline	2.1332	NA
oral	middle	2.44533	NA
gut	baseline	2.8799	NA
oral	baseline	0.951629	NA
gut	baseline	2.76617	263352
oral	middle	1.4451	NA
lung	middle	0.982356	26930.6
gut	late	1.21687	NA
oral	late	1.15366	NA
lung	late	0.566277	2.86044e+06
gut	baseline	3.13607	NA
lung	baseline	1.77548	1.08674e+06
gut	baseline	2.95975	127779
oral	baseline	1.57148	NA
gut	middle	1.43313	4.86406e+07
gut	middle	1.55764	NA
oral	middle	0.985846	NA
oral	late	1.93824	NA
lung	baseline	2.23392	777590
oral	baseline	2.32352	NA
oral	middle	2.26698	NA
lung	middle	2.32832	86320.2
oral	baseline	2.51302	NA
lung	baseline	1.16902	3.59046e+07
gut	baseline	2.08014	NA
gut	baseline	1.7965	303458837
oral	middle	1.61413	NA
gut	middle	2.21752	1.55956e+06
gut	middle	2.01827	NA
gut	late	1.80809	26025.3
oral	late	0.78471	NA
oral	baseline	1.94349	NA
lung	baseline	0.58829	5.38766e+06
lung	middle	0.851989	517548
oral	middle	2.31567	NA
gut	baseline	1.33028	NA
lung	baseline	0.0224212	3.28364e+06
oral	baseline	0.00102361	NA
gut	baseline	1.1508	3.07096e+06
gut	baseline	2.38256	NA
gut	baseline	2.16011	58756458
lung	baseline	1.19774	115.481
oral	baseline	0.618515	NA
oral	late	1.43016	NA
oral	baseline	1.12828	NA
oral	baseline	2.47604	NA
gut	baseline	2.3423	1.44227e+06
lung	baseline	1.53961	141.509
gut	baseline	2.60247	NA
lung	middle	2.09642	442.704
oral	middle	1.93696	NA
lung	baseline	0.00292548	4.11917e+06
oral	baseline	0.273415	NA
gut	baseline	1.83678	240013867
gut	baseline	1.89549	NA
oral	baseline	2.46007	NA
oral	middle	1.20972	NA
lung	baseline	1.59683	1.56166e+06
oral	baseline	1.89913	NA
gut	baseline	2.11983	NA
gut	baseline	2.63339	721819586
gut	baseline	2.74509	NA
lung	baseline	1.57391	4.92215e+07
oral	baseline	1.28691	NA
oral	baseline	2.04444	NA
gut	baseline	0.993928	11843887
gut	middle	1.49644	1.94336e+06
oral	middle	0.446161	NA
oral	late	0.841146	NA
lung	baseline	2.14287	4.05455e+07
oral	baseline	2.54952	NA
lung	baseline	0.690758	4.02385e+06
gut	baseline	1.52092	2264.5
oral	baseline	0.993398	NA
lung	late	2.0229	NA
lung	baseline	1.31885	76320.4
gut	baseline	1.16906	1.83049e+07
oral	baseline	1.20108	NA
oral	middle	1.14049	NA
gut	baseline	3.02086	14787
lung	baseline	2.75704	1
oral	baseline	1.92075	NA
lung	baseline	1.39552	615519
gut	baseline	2.2004	8.16028e+06
oral	baseline	2.62599	NA
gut	baseline	0.599069	3.10419e+07
oral	baseline	0.216778	NA
oral	baseline	2.69431	NA
lung	baseline	1.62741	8.0449e+06
lung	middle	2.79211	NA
oral	middle	2.74302	355313
oral	baseline	1.74256	NA
oral	baseline	0.859339	186693
gut	baseline	1.27299	523592167
oral	late	1.41218	248168
gut	middle	1.61977	885967086
oral	middle	0.573138	239123
oral	baseline	1.68501	9.3737e+07
gut	baseline	2.76986	574517600
lung	baseline	1.11105	25.1292
oral	baseline	0.925159	561662
oral	baseline	1.12977	2129
lung	middle	1.02627	NA
oral	middle	1.28429	3.68492e+06
oral	baseline	2.41527	21504.9
lung	baseline	1.44981	727105
oral	baseline	0.52574	4855.2
lung	late	0	NA
oral	late	1.0709	NA
lung	middle	0.730575	NA
oral	middle	2.73382	NA
oral	baseline	2.58227	NA
gut	baseline	1.48354	3.16409e+07
lung	baseline	2.99875	164.601
gut	baseline	1.54205	4.92786e+07
oral	baseline	1.96296	NA
lung	baseline	1.12436	1
oral	baseline	0.806692	NA
lung	baseline	1.90403	1
oral	baseline	0.80842	NA
gut	baseline	1.9443	119529612
lung	baseline	0.433553	216105
lung	middle	1.23549	NA
gut	middle	1.70432	164483747
oral	middle	1.33465	NA
lung	baseline	1.72241	709436
oral	baseline	3.00524	NA
lung	middle	2.59783	NA
gut	baseline	1.63271	14500.8
oral	baseline	1.9086	NA
lung	baseline	1.72494	1.2219e+07
lung	late	3.24914	NA
gut	middle	0.820317	172432
lung	baseline	0.0469321	114741660
oral	baseline	2.26876	NA
gut	baseline	1.74198	125924964
gut	middle	2.82088	722963
lung	middle	1.75872	NA
oral	middle	1.94772	NA
oral	baseline	0.401463	NA
gut	baseline	2.36632	184950163
lung	baseline	0.631023	1075.59
oral	baseline	0.901599	NA
lung	baseline	1.25182	8.99521e+07
gut	baseline	2.0473	2.92614e+07
lung	baseline	1.32728	1.31417e+07
oral	baseline	1.18647	NA
oral	middle	0.189784	NA
gut	middle	1.76083	NA
lung	baseline	0.732798	1.08725e+06
gut	baseline	2.25287	7.16332e+06
oral	baseline	1.74069	NA
gut	baseline	2.49197	1.1785e+06
lung	baseline	1.62547	7.35042e+07
oral	baseline	2.36273	NA
gut	late	1.5672	7.69554e+06
gut	late	1.26323	1.51996e+07
oral	late	1.85646	NA
lung	late	0.156289	NA
gut	middle	2.44796	2.64359e+06
lung	middle	1.9479	NA
oral	baseline	0.645028	NA
lung	baseline	0.924659	3.25428e+06
gut	baseline	1.79042	1.46678e+07
oral	late	0.697156	NA
oral	middle	0.633892	NA
lung	middle	0.0599615	NA
oral	baseline	2.39144	NA
gut	baseline	2.21735	437073072
lung	baseline	0.890719	3.83106e+06
gut	baseline	2.25736	182555801
lung	baseline	3.12539	20659
oral	baseline	2.06791	NA
gut	middle	1.50998	6.14982e+07
oral	middle	0.123968	NA
lung	middle	2.67709	NA
gut	baseline	1.32931	606343
oral	baseline	1.46671	NA
lung	baseline	1.24215	1.09124e+06
gut	baseline	2.30568	NA
lung	baseline	0.77822	2100.83
oral	baseline	0.72523	NA
lung	baseline	2.31674	1.61832e+07
oral	baseline	1.9932	NA
gut	baseline	2.57681	1207709142
gut	middle	0.468331	988402
oral	middle	1.58401	NA
oral	baseline	1.6575	NA
gut	baseline	1.19891	1
lung	baseline	2.2169	1.01472e+07
gut	baseline	3.05982	NA
gut	middle	2.51513	NA
oral	middle	2.49462	NA
lung	middle	1.66152	NA
gut	baseline	2.60549	NA
lung	baseline	1.66097	182922
oral	baseline	1.87723	NA
gut	baseline	2.26719	NA
oral	baseline	1.57818	NA
lung	baseline	1.94476	1.58125e+07
oral	baseline	2.05786	NA
gut	baseline	1.74696	NA
lung	baseline	0.856894	6.00677e+06
gut	baseline	2.50211	NA
lung	baseline	1.8719	3.00502e+07
oral	baseline	1.68976	NA
oral	baseline	2.10766	NA
gut	baseline	2.60274	NA
lung	baseline	1.92532	35386732
lung	baseline	0.605961	107979
gut	baseline	2.68289	NA
oral	baseline	1.46271	NA
gut	middle	2.56286	NA
oral	middle	1.6639	NA
lung	middle	0.00818421	NA
oral	baseline	2.41364	NA
lung	baseline	2.15372	2.25989e+06
gut	baseline	2.3523	NA
oral	baseline	2.59517	NA
gut	baseline	2.38522	NA
oral	middle	2.57761	NA
oral	baseline	1.0994	NA
lung	baseline	1.43645	247.076
gut	baseline	1.7577	NA
oral	middle	1.20933	NA
gut	middle	1.36766	NA
lung	baseline	2.36198	3.0684e+07
oral	baseline	1.58604	NA
gut	baseline	2.57851	NA
oral	baseline	0.559977	NA
lung	baseline	2.4651	48.1458
lung	baseline	2.70008	46.4756
oral	baseline	1.83428	NA
gut	baseline	2.43471	NA
oral	baseline	2.14878	1.26921e+07
lung	baseline	1.94879	4.47072e+06
gut	baseline	2.81587	29900.1
lung	baseline	1.96376	294193424
oral	baseline	1.91184	3.91967e+07
lung	middle	0.0157294	9.34087e+06
oral	baseline	1.42757	27612896
gut	baseline	2.06892	131707084
lung	baseline	1.58846	37888398
lung	baseline	1.65371	579.228
oral	baseline	1.65788	159.164
lung	baseline	1.30098	2.9568e+06
oral	baseline	1.02051	2.85712e+06
oral	baseline	0.751458	7.46106e+06
oral	middle	2.71774	368134
oral	baseline	0.95203	1.6703e+06
lung	baseline	1.56071	795353
gut	baseline	2.32758	104186267
lung	baseline	0.511748	9.05107e+07
oral	baseline	0.0177407	3.89288e+06
lung	baseline	1.09076	6.54437e+07
oral	baseline	1.09726	1.87566e+07
oral	baseline	0.226527	37575
lung	baseline	0.325981	11771.2
oral	middle	0.205626	215214
lung	baseline	1.12875	847.727
oral	baseline	0.681917	608274
lung	baseline	2.97616	10272.8
oral	baseline	1.82911	5.6786e+06
gut	baseline	1.68589	51107012
lung	baseline	2.45054	1.88749e+07
oral	baseline	3.07544	1.25221e+07
lung	baseline	1.45031	7.70264e+06
oral	baseline	2.14813	149834616
oral	baseline	2.1515	14952.6
lung	baseline	0.171125	5.35599e+07
lung	baseline	1.36105	6.2968e+07
oral	baseline	2.14888	1.82136e+06
lung	baseline	2.53324	9.87057e+07
oral	baseline	2.45904	2.07995e+06
oral	middle	3.20509	39891.2
oral	baseline	0.687366	4.61313e+06
lung	baseline	0.0302621	8822.45
oral	middle	0.637083	1162
oral	baseline	2.56296	146189
lung	baseline	1.52056	1
oral	baseline	0.0343936	124372
lung	baseline	1.02553	713.17
oral	middle	0.860888	3.94097e+07
lung	middle	1.30068	744.474
lung	baseline	1.48858	301892
oral	baseline	1.9966	112747
oral	middle	2.68194	9030.03
lung	baseline	0.00204205	9.113e+06
oral	baseline	2.40927	4.96844e+06
lung	baseline	0.953849	3.36892e+06
oral	baseline	2.15307	5.0226e+06
gut	baseline	2.04169	202573531
oral	baseline	0.95862	1.67343e+07
gut	baseline	1.62617	189787815
lung	baseline	1.44516	3.71513e+06
oral	baseline	1.65085	3.37775e+06
lung	baseline	2.57151	2097.47
oral	baseline	1.58395	2.83129e+07
lung	baseline	1.97738	2.55449e+07
gut	middle	2.44379	7.09562e+07
oral	middle	0.721599	101334
gut	baseline	2.28155	2.42331e+07
lung	baseline	1.85777	111422952
oral	baseline	1.83563	1.10834e+07
lung	late	1.58791	6394.89
oral	late	1.78067	1.45342e+07
oral	middle	2.07116	3.10463e+07
lung	middle	0.586009	4.37651e+06
lung	baseline	0.739574	495.528
oral	baseline	0.0720071	686849
oral	baseline	1.38175	100786
oral	baseline	1.94701	8.18136e+06
lung	baseline	1.70027	2.12316e+07
gut	baseline	1.49251	624993454
lung	baseline	1.4894	1581.79
oral	baseline	2.01394	5.28131e+07
gut	baseline	1.74566	8.27044e+07
oral	late	1.46712	92656.1
lung	late	0.40387	150874
oral	middle	1.37163	7.83412e+06
lung	middle	0.360558	94976.7
gut	middle	0.549481	4.11021e+06
oral	baseline	2.41159	242286998
lung	baseline	1.79593	1.40253e+07
gut	baseline	2.52222	336544410
lung	baseline	1.70408	3006.09
oral	baseline	0.92167	496131
lung	baseline	1.33153	3.00687e+07
gut	baseline	1.06262	NA
oral	baseline	2.24872	6.87835e+06
oral	late	0.0745038	362277
gut	late	0.966112	126798257
oral	middle	1.45899	182768318
lung	middle	1.49945	79847.2
lung	middle	1.42897	3.98493e+07
lung	baseline	1.17819	9.91059e+06
oral	baseline	2.00784	7.71881e+07
lung	middle	1.16899	268980410
oral	middle	2.49757	3.13397e+06
oral	baseline	1.67153	7.3806e+06
gut	baseline	3.11103	14676.7
oral	middle	1.61877	1.1558e+06
gut	middle	2.86257	728356
lung	baseline	1.2817	1.32444e+07
oral	baseline	1.64392	1.93443e+06
oral	baseline	1.63632	3.92468e+06
lung	baseline	1.5969	17748542
oral	middle	1.89362	1.99044e+07
lung	baseline	0.0673385	10830394
oral	baseline	0.402321	3.18993e+07
oral	baseline	2.34882	15937401
lung	baseline	1.71406	6.62935e+07
oral	baseline	1.12505	4.86186e+06
oral	baseline	1.27936	1.6024e+07
lung	baseline	1.33484	32229.3
lung	baseline	1.86626	6566.57
gut	baseline	2.38352	2.3151e+07
oral	baseline	0.241504	3.70751e+06
lung	baseline	2.34459	364580
oral	baseline	2.4006	2.6926e+06
oral	baseline	1.12464	3.05016e+06
lung	baseline	1.22655	6132.69
gut	baseline	2.88425	3.86634e+07
lung	baseline	1.00547	3.382e+07
oral	baseline	2.02744	112202939
lung	late	0.0853221	1.28561e+07
oral	late	0.851085	8.02881e+06
lung	middle	1.32264	136.285
oral	middle	0.0892234	4.3387e+06
oral	baseline	0.443997	6.00654e+06
oral	middle	0.362419	2.67804e+06
lung	middle	0.788856	1182.11
lung	baseline	2.28892	9.18587e+06
oral	baseline	2.80312	3.89847e+07
lung	middle	2.65055	75
gut	middle	1.97923	3.02922e+07
oral	middle	2.93299	466429
oral	baseline	3.07843	2.20639e+07
lung	baseline	2.94364	1.54403e+06
oral	late	0.810207	1.35619e+06
gut	late	1.68775	9.45844e+07
oral	middle	1.41631	482864
lung	middle	1.78133	180019
gut	middle	1.95133	22644.3
oral	baseline	1.49293	2.21992e+07
lung	baseline	1.59813	1.79189e+06
gut	baseline	2.21081	1.52844e+07
gut	baseline	0.603969	6.17073e+07
lung	baseline	1.39711	747.38
oral	baseline	1.13436	1.14498e+07
oral	late	1.38293	1.09046e+07
lung	late	0.528443	686128
oral	middle	0.613456	4.13803e+07
oral	baseline	1.868	15528.5
lung	baseline	0.533759	83727.4
gut	baseline	1.74026	NA
oral	baseline	0.986758	3.29067e+06
lung	baseline	1.54169	1.84111e+06
gut	late	2.11945	17635.7
oral	late	1.4704	421662
lung	late	1.53459	1
oral	middle	1.21713	83305.1
lung	middle	1.82458	213.866
gut	middle	1.48658	521458
oral	baseline	1.49923	107221834
lung	baseline	1.70564	8.04679e+07
lung	baseline	0.350419	55851.9
oral	baseline	0.0695463	437971
lung	baseline	1.4987	24283.6
oral	baseline	1.0073	1512347
gut	middle	1.23486	71001.4
oral	middle	0.178433	239758
gut	baseline	2.46239	106160295
oral	baseline	2.05375	7.58816e+06
lung	baseline	0.418483	2.54616e+07
oral	baseline	2.29821	3.62513e+07
gut	baseline	2.60639	NA
gut	late	2.37819	8.35926e+07
oral	late	2.07574	8.60134e+06
lung	late	0.596084	6.96572e+07
oral	middle	2.21765	4.36299e+07
lung	middle	1.47763	24422253
gut	middle	2.79722	6.04564e+06
oral	baseline	1.57048	2.04084e+06
lung	baseline	1.82647	74897.9
gut	baseline	3.36005	5.43455e+07
lung	baseline	1.96883	2.28475e+07
oral	baseline	1.85401	5.75986e+07
lung	baseline	0.664596	140181
oral	baseline	0.34136	8.63713e+06
gut	baseline	2.724	2.13078e+07
gut	baseline	1.78342	202723069
oral	baseline	1.96371	7.30101e+06
lung	baseline	0.0999908	732830
gut	middle	0.409902	298754
oral	middle	0.967024	609627
gut	baseline	2.20565	1.24286e+07
lung	baseline	1.28356	1.95033e+07
oral	baseline	2.00329	6.34115e+06
lung	baseline	1.48852	11518.8
oral	baseline	1.69343	2.17206e+07
oral	late	1.90689	1.67217e+07
lung	late	0.349496	3.19878e+06
lung	middle	1.64313	5.68946e+06
oral	middle	1.84298	1.33011e+07
oral	baseline	1.31948	4.6325e+07
gut	baseline	1.25102	2.21712e+07
lung	baseline	2.22733	17417.9
oral	baseline	2.4478	6.84116e+06
lung	baseline	1.88951	25887.6
oral	middle	2.19798	202494
oral	baseline	1.32772	7.26153e+06
lung	baseline	1.04384	1.7621e+07
lung	baseline	0.448673	19963179
oral	baseline	1.88736	3.88201e+06
oral	baseline	1.82262	2.8679e+07
lung	baseline	0.451495	2.39637e+07
oral	baseline	0.21939	4.28207e+06
lung	baseline	2.77645	469283
oral	middle	2.32318	142098
lung	middle	1.51541	1635.29
oral	baseline	2.53366	208164514
lung	baseline	2.36838	7.06813e+07
gut	baseline	2.65811	148375240
oral	baseline	2.31381	8.63713e+06
lung	middle	1.05111	1.79994e+07
oral	middle	1.71255	9.83728e+06
gut	middle	1.23569	5.49658e+07
lung	baseline	2.36534	773.372
oral	baseline	1.60094	351521
oral	middle	1.11286	4823.68
lung	baseline	2.57233	226002
oral	baseline	2.52309	2889210
lung	baseline	2.29473	212.768
oral	baseline	2.54424	4.4561e+06
gut	baseline	2.89826	6.35173e+06
gut	baseline	3.22215	7.5451e+07
oral	baseline	2.00207	4.69371e+06
lung	baseline	0.187165	3.12387e+07
oral	baseline	1.14972	8.60465e+06
lung	baseline	0.128577	9.75137e+07
oral	baseline	2.41214	9.0113e+06
lung	baseline	1.05147	1950.94
oral	baseline	2.78144	4.20617e+06
lung	baseline	2.13335	3.50395e+07
gut	baseline	1.71418	20833.9
lung	baseline	1.84477	1.28155e+07
oral	baseline	1.68875	23902388
gut	baseline	1.16417	1.64853e+06
oral	baseline	2.13189	5.24522e+06
lung	baseline	2.13049	1.36115e+07
lung	baseline	2.17441	2.46405e+06
oral	baseline	2.12561	1.21534e+07
lung	late	0.99512	1.05468e+06
gut	late	1.77931	1.27139e+07
oral	late	0.815594	1.24436e+06
lung	middle	1.34515	3.23675e+07
oral	middle	2.05921	4.91807e+07
gut	middle	2.40654	1.52233e+06
lung	baseline	1.80054	1.24557e+07
oral	baseline	1.87816	56977486
lung	middle	1.82621	3.02376e+07
gut	middle	1.74514	132043877
oral	middle	2.11885	5.08876e+06
gut	middle	1.92746	14355807
oral	baseline	2.23808	24460684
lung	baseline	2.29827	196863474
oral	baseline	1.07269	8.8566e+06
gut	baseline	0.318617	1.57665e+06
lung	baseline	1.11544	8.3284e+07
gut	middle	0.930741	22045738
oral	middle	1.80962	14277.8
gut	middle	0.933984	157633
lung	baseline	1.80543	52006.8
oral	baseline	0.963993	422834
gut	baseline	2.02492	15709482
lung	baseline	2.09057	7.88399e+06
lung	baseline	1.81107	824932
oral	baseline	1.56379	7.40552e+06
lung	baseline	2.29655	2.93826e+07
gut	baseline	2.7481	2.49492e+06
oral	baseline	2.19174	6.99016e+06
oral	middle	0.949033	3.76927e+06
lung	baseline	1.16576	2.55084e+07
oral	baseline	1.01437	6.22803e+06
oral	baseline	1.67859	2.2944e+06
lung	baseline	0.754106	152644
gut	middle	0.990855	901641
oral	middle	1.51692	113400
lung	baseline	2.57831	517.415
oral	baseline	1.63978	216460
oral	baseline	0.59451	211519
lung	baseline	0.307441	69.4442
gut	baseline	1.17511	429531
gut	baseline	1.27184	2415.6
oral	middle	0.956933	131004
lung	baseline	1.86932	856477
oral	baseline	2.33064	6.19538e+07
gut	baseline	1.70281	1.14276e+07
lung	baseline	0.57781	8.03463e+06
oral	baseline	2.18889	2.51769e+07
lung	baseline	1.21497	2.1524e+06
oral	baseline	1.41925	1.54955e+06
gut	baseline	2.79988	1.20721e+07
gut	baseline	2.35767	2.71961e+07
oral	baseline	1.65369	11666
lung	baseline	0.218935	1071.37
oral	middle	0.953759	101621
gut	middle	2.21725	176507
lung	baseline	0.171962	5.02588e+06
oral	baseline	1.20602	2.37526e+06
oral	baseline	1.91274	227280
oral	middle	2.78343	586926
lung	baseline	0.343379	4.82692e+06
oral	baseline	2.64937	1.09639e+07
gut	baseline	2.84949	66501.7
lung	baseline	2.97891	214.424
lung	baseline	1.49744	3.98019e+06
oral	baseline	1.81679	5.93805e+06
oral	baseline	2.84459	7.10785e+06
lung	baseline	1.44118	1.43316e+07
oral	baseline	3.08884	5.18181e+06
lung	baseline	1.95511	9.81596e+06
gut	baseline	2.0304	3.63001e+06
oral	baseline	1.80289	2.09077e+07
lung	baseline	2.45406	132105
oral	baseline	2.01377	1.50348e+07
oral	baseline	0.428427	1.28427e+06
lung	baseline	1.84841	777.768
oral	baseline	2.26217	19057930
lung	baseline	1.90579	10568829
lung	baseline	1.52218	199988
oral	baseline	1.98817	1.70496e+06
oral	baseline	2.15358	2.8679e+07
gut	baseline	2.11814	8.36484e+07
lung	baseline	1.52815	4.67764e+07
lung	middle	1.0884	6.33102e+06
gut	middle	1.52612	110175065
oral	middle	1.98984	1.0613e+07
lung	baseline	3.36249	1
gut	baseline	0.429514	213540
gut	baseline	0.275279	5.13882e+07
oral	baseline	1.46578	328875
gut	baseline	0.144131	244940
gut	baseline	1.40533	1094.53
oral	baseline	0.615496	1.85017e+06
lung	baseline	1.44711	10721.2
lung	baseline	1.3089	4.37859e+06
oral	baseline	1.40008	1.05227e+07
gut	baseline	0.986054	4.95666e+06
lung	baseline	2.13075	1874.88
oral	baseline	1.77091	178917
oral	baseline	2.16121	1.46264e+06
lung	baseline	1.08381	6667.5
oral	baseline	2.20903	4.15455e+06
lung	baseline	2.59202	1.95e+07
oral	baseline	1.96219	124564333
gut	baseline	2.83591	4.99046e+06
lung	baseline	1.43517	9.44461e+06
oral	middle	2.85099	299061
lung	middle	1.6659	9823.02
oral	baseline	2.38182	552274480
lung	baseline	1.54546	7.80897e+07
lung	middle	2.6465	912141
oral	middle	2.49119	7.49182e+06
lung	baseline	2.21033	9.8055e+06
oral	baseline	1.95068	2.30768e+06
gut	baseline	1.62238	2.34483e+07
oral	baseline	1.48142	253.918
lung	baseline	0.0830157	7.54175e+06
gut	baseline	1.6449	1.01839e+07
lung	baseline	1.42651	10721.2
oral	baseline	1.38235	96122.5
oral	middle	0.697225	304285
gut	middle	1.36498	119787652
oral	middle	2.33869	90020.2
oral	baseline	2.24766	5.34941e+07
lung	baseline	2.30611	119443272
gut	middle	1.79678	155298
oral	middle	2.20068	18727.6
oral	baseline	1.69768	3.09473e+07
lung	baseline	1.96975	34498.9
lung	middle	1.51596	1.6995e+07
oral	middle	1.21285	1726.49
gut	middle	2.14708	6.61351e+06
oral	baseline	1.72861	3.0976e+06
lung	baseline	1.71117	7.21892e+06
lung	baseline	1.71019	977054
oral	baseline	1.14333	1.2372e+06
oral	late	1.38617	2.79335e+07
lung	middle	1.56583	196048
oral	middle	0.628962	3.04442e+06
lung	baseline	2.44937	3.93724e+06
lung	baseline	0.304685	3.0391e+07
oral	baseline	2.43389	1.58574e+06
gut	baseline	2.43437	4.33742e+06
oral	baseline	0.961659	366015
lung	baseline	0.579331	790014
gut	middle	1.65112	864846
oral	middle	0.805758	8.90787e+06
lung	middle	0.686969	3.47462e+06
oral	baseline	0.636355	1.44585e+06
lung	baseline	1.59084	17565.8
gut	baseline	0.653251	669556
lung	baseline	1.34863	4.12803e+07
oral	baseline	1.69152	3.49678e+06
oral	baseline	1.38154	207888
gut	baseline	2.68416	9.85967e+06
gut	middle	1.79902	859714
oral	middle	0.0101387	8.95944e+06
lung	middle	0.0139796	9.56341e+06
oral	baseline	1.74869	1.28736e+06
lung	baseline	2.06845	1.78027e+06
lung	baseline	2.59714	22940606
oral	baseline	2.0862	1.53527e+06
lung	baseline	2.16718	612.529
oral	baseline	1.90348	2.69423e+06
lung	middle	1.07487	1
oral	middle	1.17393	2.05121e+06
oral	middle	1.42219	4.02542e+07
lung	middle	1.13837	319206
lung	baseline	1.8314	2.53465e+07
oral	baseline	2.25694	1.97124e+06
lung	baseline	0.622477	1140.6
lung	baseline	1.67794	7.31067e+06
oral	baseline	2.61062	6.61072e+06
lung	baseline	2.73177	5.16788e+06
gut	baseline	2.58616	1.01409e+07
oral	baseline	2.93649	90683.7
gut	middle	1.92608	1.48651e+06
oral	middle	1.98989	128241
oral	baseline	0.808269	1.50077e+06
lung	baseline	0.312359	41293496
lung	baseline	0.2281	1.14507e+07
oral	baseline	1.62356	2.93388e+06
oral	middle	1.65204	6.16381e+07
lung	middle	1.45486	8.05951e+07
gut	middle	2.22828	956936
gut	baseline	2.64338	5.09477e+07
lung	baseline	1.33199	926.131
oral	baseline	1.47931	247868
lung	baseline	1.43102	2.2472e+07
oral	baseline	2.38145	3.17095e+07
oral	baseline	2.17088	408631
lung	baseline	2.04054	34690.8
gut	baseline	2.77668	3.91128e+07
oral	baseline	2.65354	164658
lung	baseline	1.98658	652.105
oral	late	1.63824	2.22101e+06
gut	late	1.83385	408607
lung	late	1.59914	366.741
gut	middle	1.94834	4732.84
oral	middle	2.57494	131936
lung	baseline	1.24196	3.24442e+07
oral	baseline	2.34968	5.54327e+06
oral	middle	2.85929	2.03959e+06
lung	middle	0.0118457	1.29893e+07
lung	baseline	0.574467	3.40849e+07
oral	baseline	2.38397	1.74637e+07
gut	baseline	2.7225	3.23445e+07
oral	middle	2.97938	118437
oral	baseline	2.01783	3.23135e+06
gut	baseline	3.03463	2.91944e+07
lung	baseline	1.42643	2.2472e+07
lung	middle	0.488408	187682
oral	middle	1.10274	733585
lung	baseline	1.7604	331894
oral	baseline	1.87637	1.74637e+07
oral	middle	0.952598	1.00264e+06
oral	baseline	1.53369	1.42597e+06
lung	baseline	1.60842	32840.4
oral	baseline	1.47644	2.93388e+06
lung	baseline	1.34464	5121.57
gut	baseline	3.26404	3.43667e+07
oral	baseline	2.24112	594518
lung	baseline	1.98835	222444
lung	baseline	1.98313	2.03606e+07
oral	baseline	2.48721	9.40185e+06
lung	middle	2.21876	688.847
gut	middle	2.93642	1.83045e+07
oral	middle	2.76209	3.3563e+07
lung	baseline	0.569051	5777.97
oral	baseline	0.684132	1.40986e+06
oral	middle	1.25254	13832.3
lung	baseline	1.65704	6.8027e+06
oral	baseline	1.44598	2.05121e+06
gut	baseline	0.734984	327789
lung	baseline	2.34796	1584.77
oral	baseline	2.79553	196457
oral	middle	2.81022	1.40187e+06
lung	baseline	0.0116144	22825082
gut	baseline	1.95239	7.94505e+07
gut	late	1.83315	1.38474e+06
lung	late	0.0119219	96620.1
oral	late	1.55869	198
oral	middle	0.638521	42117.3
lung	middle	0.286958	1306.65
gut	middle	2.11503	1.28973e+07
oral	baseline	1.38057	8.78228e+06
gut	baseline	1.66688	2.50982e+06
lung	baseline	0.00952266	244947829
oral	baseline	1.31227	622161
oral	middle	0.820774	8.58497e+06
lung	middle	0.00408479	286935541
oral	baseline	2.85	4.64819e+06
lung	baseline	2.11755	69900017
oral	baseline	0.969913	1.19572e+06
lung	baseline	1.10961	681.463
lung	baseline	1.3671	29342.2
oral	baseline	0.737858	8.68306e+06
oral	middle	1.28442	167488
lung	baseline	0.0822757	107.158
gut	baseline	1.93462	92258
oral	baseline	2.60413	166540
gut	baseline	2.20399	6.23823e+07
oral	baseline	1.80539	191954
lung	baseline	1.04823	182677
lung	baseline	1.39333	2.02883e+06
oral	baseline	1.53074	1.6158e+06
oral	baseline	2.15722	2787645
lung	baseline	1.9728	4.62714
gut	baseline	1.12694	1.7341e+06
gut	baseline	0.0278016	69744.8
lung	baseline	2.25666	261619
oral	baseline	1.85412	358580
oral	middle	2.52381	165596
gut	middle	0.0170227	42317150
lung	baseline	0.0129299	6.70302e+06
gut	baseline	1.97949	497210
oral	baseline	2.99407	481814
lung	baseline	0.612817	86841.9
oral	baseline	0.711234	44833.2
gut	baseline	2.20395	2.84397e+06
oral	late	0.299503	242299
gut	late	1.88721	106442678
oral	middle	0.885393	54385.5
lung	baseline	0.481548	165849
gut	baseline	1.86443	3.72631e+06
lung	baseline	1.65791	3.04434e+07
oral	baseline	2.43579	2.86273e+07
oral	baseline	1.29132	3.17675e+06
lung	baseline	0.16788	280110679
oral	baseline	2.0875	3.57926e+06
lung	baseline	1.2969	249222
oral	middle	2.30973	479085
gut	baseline	2.4816	4.65631e+07
lung	baseline	1.92601	3.42653e+06
oral	baseline	0.997514	6.53603e+06
gut	baseline	2.77442	373649
lung	baseline	1.18244	126340949
gut	baseline	2.43979	3.60847e+06
oral	baseline	1.59725	1.16011e+07
gut	middle	1.50375	515288
oral	middle	1.22567	2.83556e+06
lung	middle	0.194423	3341.54
oral	baseline	1.1384	41171
lung	baseline	0.00848542	84705.5
gut	baseline	0.814324	4.5018e+07
oral	late	1.82602	64490.9
gut	baseline	2.40803	27753354
oral	baseline	2.04871	5.66033e+07
lung	baseline	1.8248	4289.27
oral	baseline	1.73644	2.54079e+07
lung	baseline	1.23999	2.90537e+07
oral	baseline	1.99419	2.74054e+06
lung	baseline	2.01277	61.7375
oral	baseline	2.96927	7.88372e+06
gut	baseline	3.14234	11033571
lung	baseline	0.771279	2.90537e+07
oral	baseline	1.26927	29113.5
lung	baseline	1.24702	12082.2
gut	middle	2.47014	2.45232e+07
oral	middle	0.728241	1013.89
lung	baseline	1.12779	4.59695e+06
oral	baseline	1.46288	1.70713e+07
lung	baseline	1.6467	1.15501e+06
gut	baseline	1.60503	5.52113e+06
oral	baseline	2.44095	788691
lung	baseline	0.861209	3.69194e+07
gut	baseline	2.48057	1.48978e+06
oral	baseline	1.20011	100447
gut	baseline	1.61053	NA
gut	baseline	1.75694	3351.74
oral	baseline	2.3543	58211.9
lung	baseline	0.781601	3.19847e+06
oral	baseline	3.13061	1.68369e+07
lung	late	0.820452	1.046e+07
oral	late	1.20871	1.76061e+07
gut	late	2.74645	778195
lung	baseline	1.92771	342334
oral	baseline	1.89877	7.83412e+06
oral	baseline	1.95494	3.56466e+06
lung	baseline	1.55579	1.12195e+07
lung	baseline	2.77737	556996
oral	baseline	3.08413	4.81932e+06
gut	baseline	2.75122	8.80308e+07
oral	baseline	1.2517	10770464
lung	baseline	1.53115	2.37171e+07
oral	baseline	2.76311	436608
lung	baseline	1.40917	169189
oral	late	2.59713	897.054
oral	middle	0.93837	13238.3
oral	baseline	0.426682	NA
lung	late	2.64991	136458
lung	middle	0.299404	94.9035
oral	middle	2.07945	4.71286e+06
lung	baseline	1.25613	1.0092e+06
oral	baseline	2.28982	3.96369e+06
oral	baseline	0.975233	23662.8
lung	baseline	1.03241	1.30055e+06
gut	baseline	2.85657	6.49322e+06
oral	baseline	1.84026	8.90785e+06
lung	baseline	2.24164	57808.7
lung	middle	2.2571	226.55
gut	middle	2.47504	233150
oral	middle	1.53899	1802.96
oral	baseline	1.18013	6.39612e+07
lung	baseline	0.274016	2.13321e+06
gut	middle	0.88193	262028135
oral	middle	1.76332	277740
oral	baseline	1.98597	5.47985e+06
oral	baseline	1.55977	145358733
lung	baseline	1.85242	5.56878e+07
lung	baseline	2.23961	8.11684e+07
gut	baseline	2.14372	134704748
oral	baseline	1.7501	1.01287e+07
oral	baseline	1.64858	2.56403e+06
lung	baseline	0.951394	3.98923e+06
oral	baseline	1.71323	7.6184e+06
lung	baseline	1.62101	2.38288e+07
gut	baseline	3.14892	776950
lung	baseline	0.398407	2.36431e+06
oral	baseline	1.69282	1.19404e+07
lung	baseline	0.0853836	40168
oral	baseline	0.352014	2.84605e+07
lung	baseline	0.469069	2.98663e+06
oral	baseline	1.98158	5.57243e+06
lung	middle	0.332578	5.90097e+07
oral	middle	2.66534	265605
gut	middle	2.08041	2.60882e+07
oral	baseline	1.56569	369259
oral	late	0.16959	674944
lung	late	0.0474083	16044.8
gut	middle	2.40108	6.84985e+07
oral	middle	0.312269	183723
lung	baseline	3.12137	1.44582e+07
oral	baseline	1.78097	1.90379e+07
lung	middle	2.20338	3.68523e+06
oral	middle	2.31405	89420454
oral	baseline	0.44998	1.34899e+06
lung	baseline	0.205597	251149
oral	middle	1.04684	129231
lung	baseline	2.19904	2.09312e+06
oral	baseline	1.75934	7.74711e+06
lung	baseline	1.79108	632.476
gut	baseline	1.55733	4.24338e+06
oral	baseline	1.65355	2.46573e+06
lung	baseline	1.62634	1.04069e+07
oral	baseline	1.95699	4.67841e+07
oral	baseline	1.8599	127837537
lung	baseline	0.457208	4.68654e+06
oral	baseline	1.72089	2.59738e+06
gut	baseline	2.55382	7.11641e+07
lung	baseline	1.66083	128653922
oral	baseline	1.74279	1.70559e+06
lung	baseline	1.47097	65705.8
oral	baseline	2.36589	1.48334e+06
lung	baseline	2.38679	296.728
gut	baseline	2.08614	352896
lung	baseline	1.19212	172.465
oral	baseline	1.69732	3.54481e+06
lung	baseline	1.87331	2.42519e+07
oral	baseline	2.01331	1.16018e+06
gut	baseline	2.32444	224920005
oral	baseline	2.56307	6.57724e+07
lung	baseline	1.80161	8.26325e+06
gut	baseline	2.3841	9.97957e+07
gut	middle	2.41611	2.54136e+06
oral	baseline	0.741589	417531
lung	baseline	1.30458	1
gut	baseline	2.62987	8.12029e+06
lung	baseline	1.8989	537880
oral	baseline	2.58893	248389
lung	baseline	2.73637	1.79598e+07
oral	baseline	1.87532	41606942
lung	baseline	1.82518	333765
oral	baseline	1.76048	2.28905e+07
lung	baseline	2.03008	139725
lung	middle	1.69436	15255.8
gut	middle	1.67139	6.42278e+06
oral	middle	0.716659	6.66278e+06
oral	baseline	2.51893	3.9789e+07
lung	baseline	2.14328	5.01404e+06
lung	middle	1.56415	5.2857e+06
oral	middle	2.71489	72704
gut	middle	2.27448	490606148
oral	baseline	1.06001	1.29005e+06
oral	middle	1.51412	129231
oral	baseline	1.97741	1.34663e+07
lung	baseline	1.81017	4.46635e+07
lung	baseline	2.22967	1
oral	baseline	2.28847	464269
oral	middle	2.80006	2.59283e+06
oral	baseline	2.09169	1.36175e+07
lung	baseline	2.04569	1.23241e+07
oral	baseline	1.15043	219672
gut	middle	1.72034	1.0379e+07
lung	middle	1.28245	853431
oral	middle	1.48287	3.85454e+06
oral	baseline	0.861149	140523
oral	baseline	1.59302	1.49164e+06
lung	baseline	0.105828	4.4973e+06
lung	baseline	1.82892	135298
oral	baseline	2.12239	6.05933e+06
gut	baseline	3.1413	124603077
lung	baseline	2.05919	39769831
gut	baseline	1.91214	1.61569e+06
lung	baseline	2.21462	6.58578e+06
oral	baseline	2.09982	141155296
gut	baseline	1.67541	1938.91
oral	baseline	1.55774	851304
lung	baseline	3.26131	1
oral	baseline	2.96808	4.88125e+06
oral	baseline	2.28015	123321050
lung	baseline	1.94742	1.26645e+07
oral	baseline	1.88193	442571
gut	baseline	2.66062	35999.3
lung	baseline	1.90666	1.06961e+07
lung	baseline	1.25352	311955173
gut	baseline	2.78384	243087251
oral	baseline	1.83423	5.68952e+07
gut	baseline	2.61746	1
oral	baseline	1.08251	1.46529e+06
gut	baseline	2.00842	125324344
oral	baseline	2.45603	440819
lung	baseline	2.12878	1.07768e+07
gut	middle	2.69258	458769736
lung	middle	0.854222	1.32424e+06
oral	middle	0.781974	26635.6
gut	middle	2.82038	8.97053e+06
oral	baseline	2.60916	8.74652e+06
lung	baseline	1.77756	1.8807e+07
lung	baseline	0.0988683	8925.63
oral	baseline	1.14476	323593
lung	baseline	0.393895	2830.22
oral	baseline	2.17255	555003715
lung	baseline	1.90324	443768
oral	baseline	1.99527	2.8256e+07
oral	middle	2.15131	230860
oral	baseline	1.79395	3.40236e+07
gut	baseline	1.61951	12488
lung	baseline	0.649231	2.18884e+06
lung	baseline	2.26426	20056.1
oral	baseline	2.1974	4.78299e+06
gut	baseline	1.28997	6838.15
lung	baseline	1.60597	3.62605e+06
lung	baseline	0.0550241	2.08769e+07
lung	middle	0.0588103	1.73515e+06
gut	baseline	2.15871	15757541
lung	baseline	3.1129	5665.59
oral	baseline	2.24101	120421
lung	baseline	0.469445	126762
oral	baseline	1.3986	13536
lung	baseline	1.0696	328435
lung	baseline	0.0470719	124710277
lung	baseline	0.319326	2.28756e+06
gut	baseline	1.18412	1.90347e+07
oral	baseline	0.876238	1.05232e+07
oral	baseline	1.83123	100221990
lung	baseline	1.49184	866785
gut	baseline	2.80983	6.91503e+07
gut	middle	1.72619	NA
oral	baseline	0.61504	8.96398e+06
lung	baseline	1.77957	2.03559e+06
lung	baseline	2.04632	866785
oral	baseline	1.14045	1993.36
lung	baseline	0.0102494	284017115
oral	baseline	2.67506	9.83725e+07
gut	baseline	2.6852	1468414166
lung	baseline	2.39059	20898.9
gut	baseline	3.21634	NA
oral	baseline	2.66198	261021
lung	baseline	3.0784	10797.7
lung	baseline	3.08242	4781.18
oral	baseline	1.11211	631909
gut	baseline	1.99221	5.05797e+07
oral	baseline	1.87861	727710
lung	baseline	1.5982	2227.35
lung	middle	2.30944	363.816
oral	middle	1.86407	149292
lung	baseline	1.02258	1.58243e+06
lung	baseline	1.64574	1.8807e+07
oral	baseline	1.88185	49706782
lung	late	1.0435	382945
lung	middle	1.5586	238639
lung	baseline	2.36202	921692
lung	baseline	1.80174	250657
lung	middle	2.5857	145.689
lung	middle	0.423733	2.97903e+06
lung	baseline	2.44047	131.244
oral	baseline	0.609979	5.48519e+06
gut	baseline	2.49587	NA
oral	middle	0.840996	331638
oral	baseline	1.94386	205279346
lung	baseline	1.8296	2.13961e+07
lung	baseline	0.68499	274848
gut	baseline	1.98181	6709.48
lung	baseline	0.0793498	1
oral	baseline	0.938087	143893
lung	late	0.960844	820170
lung	middle	0.596199	7.3937e+06
lung	baseline	1.65698	258475
gut	baseline	1.97558	1.01679e+07
lung	middle	3.22157	1282.9
lung	baseline	1.75947	19740.3
lung	late	3.29097	1366.56
lung	middle	2.95047	7196.83
lung	baseline	3.35674	1214.2
lung	middle	3.08378	1163.32
lung	baseline	1.01788	4925.82
lung	baseline	1.4603	NA
lung	baseline	3.21146	7465.8
lung	baseline	0.642404	NA
lung	late	0.395263	115252
lung	middle	1.60961	24752.6
lung	baseline	1.69866	599601
lung	middle	2.91487	12436.1
lung	baseline	1.44993	6.62509e+06
lung	baseline	2.16402	35.5996
lung	baseline	1.78725	17564.9
lung	baseline	1.47575	791826
lung	baseline	0.0553176	6.43352e+06
lung	baseline	0.676264	110886
lung	baseline	1.07327	64.0542
lung	late	0.0537414	3.23797e+06
lung	middle	0.5703	NA
lung	baseline	0.591942	213950
lung	baseline	0.803977	74401.1
lung	middle	0.0584393	755513
lung	baseline	0.810692	18087.9
lung	baseline	2.48704	166236
lung	baseline	2.00361	129163
lung	baseline	1.89784	1
lung	middle	0.783843	73533
lung	baseline	1.21604	1
lung	baseline	1.9842	1.92068e+06
lung	late	1.80312	1
lung	baseline	1.71946	691853
lung	baseline	1.32135	38525237
lung	baseline	1.38761	74839
lung	baseline	1.32772	1.95037e+07
lung	baseline	1.24101	4003.32
lung	baseline	1.04701	6.62509e+06
lung	middle	1.08989	181532
lung	baseline	0.63618	3.39655e+07
lung	middle	0.721936	1
lung	baseline	2.33764	3728.16
lung	late	0.690517	1.46725e+06
lung	middle	0.45457	536922
lung	baseline	1.02134	512909
lung	baseline	0.32772	1
lung	middle	1.26742	1
lung	baseline	1.15856	1.00131e+06
lung	middle	0.653754	2.69331e+07
lung	middle	0.779268	1147.06
lung	baseline	0.309978	2291.5
lung	baseline	0.0994306	2.98124e+07
lung	middle	0.752579	6.23952e+07
lung	middle	1.93862	1.4967e+06
lung	baseline	0.160552	315256676
lung	baseline	0.979237	4.21896e+06
lung	late	0.0309322	272601
lung	baseline	1.14269	533922
lung	baseline	1.92707	1.91632e+06
lung	middle	1.71582	1
lung	baseline	1.08499	215845
lung	baseline	2.08885	177089
lung	baseline	1.0133	8355.3
lung	baseline	1.83795	4.55729e+06
lung	baseline	1.29145	962808
lung	middle	0.346916	4.74589e+06
lung	baseline	0.512362	92942.2
lung	middle	1.57614	1.59435e+06
lung	baseline	0.509916	3.41016e+06
lung	late	0.135147	NA
lung	middle	0.206747	3154.44
lung	baseline	1.83771	8.03548e+06
lung	baseline	2.59869	429135
lung	middle	2.95325	2804.34
lung	baseline	1.53315	139962
lung	late	1.68545	NA
lung	middle	0.896486	116992
lung	baseline	1.30328	NA
lung	baseline	1.87916	NA
lung	late	2.06833	NA
lung	middle	2.03946	NA
lung	middle	0.583658	NA
lung	baseline	2.04461	NA
lung	middle	2.65211	NA
lung	middle	1.51134	NA
lung	baseline	1.45183	NA
lung	baseline	0.953821	NA
lung	middle	0.4255	NA
lung	baseline	0.756247	NA
lung	middle	2.55665	NA
gut	baseline	0.179971	NA
oral	baseline	0.910841	NA
gut	middle	0.0550384	115216
oral	middle	1.66512	NA
oral	late	0.760824	NA

## Sheet: Fig1_diffabun_oral
	logFC	AveExpr	t	P.Value	adj.P.Val	B
Lachnospiraceae_uncl	-1.87961	0.332215	-12.4991	6.16397e-32	1.31909e-29	61.5939
Butyrivibrio	-0.741567	0.0293724	-9.36174	1.67357e-19	1.79072e-17	33.2487
Prevotellaceae_YAB2003_grp	-1.2272	0.268279	-9.31221	2.51408e-19	1.79338e-17	32.8468
Selenomonadaceae_uncl	-0.623845	0.0616448	-8.55962	1.00172e-16	5.02063e-15	26.9404
Anaerovoracaceae_uncl	-0.687692	0.0771788	-8.53912	1.17305e-16	5.02063e-15	26.7849
TM7x	-0.906615	0.133514	-8.35794	4.67478e-16	1.66734e-14	25.4229
Absconditabacteriales_SR1_ge	-1.07278	0.126627	-7.74188	4.33739e-14	1.22702e-12	20.9658
Lachnoanaerobaculum	-2.47612	1.31094	-7.73404	4.587e-14	1.22702e-12	20.9108
Clostridia_UCG_014_ge	-1.46925	0.394242	-7.4184	4.198e-13	9.98192e-12	18.7365
Veillonellales_Selenomonadales_uncl	-0.528157	0.0665162	-7.11967	3.18864e-12	6.82369e-11	16.748
Actinomyces	-2.91082	2.68278	-6.77444	3.05365e-11	5.94073e-10	14.5358
Catonella	-0.693239	0.116864	-6.64055	7.15586e-11	1.27613e-09	13.703
Peptostreptococcus	-1.91182	0.761039	-6.53015	1.42909e-10	2.3525e-09	13.0272
Leptotrichia	-2.64015	1.65909	-6.44945	2.35517e-10	3.60004e-09	12.5393
Stomatobaculum	-2.15993	1.31352	-6.13762	1.54656e-09	2.20643e-08	10.7039
Staphylococcus	4.02162	3.97456	6.09195	2.0242e-09	2.70737e-08	10.4418
Filifactor	-1.05557	0.258773	-5.89378	6.38241e-09	8.03433e-08	9.32444
Streptococcaceae_uncl	-0.488707	0.101059	-5.7684	1.29828e-08	1.54351e-07	8.63447
Oribacterium	-2.1045	1.72457	-5.57611	3.76257e-08	4.23784e-07	7.60204
Solobacterium	-1.4748	0.885507	-5.53093	4.81008e-08	5.14679e-07	7.36401
Firmicutes_uncl	-0.592849	0.170905	-5.49349	5.88814e-08	6.0003e-07	7.1681
Bacteroidales_uncl	-0.535163	0.134332	-5.19387	2.84876e-07	2.77107e-06	5.64362
Family_XIII_UCG_001	-0.340611	0.00227384	-5.06419	5.50666e-07	5.12359e-06	5.00792
Micrococcales_uncl	-0.461683	0.134408	-4.99223	7.8895e-07	7.0348e-06	4.66154
Neisseria	-2.76125	2.08423	-4.89517	1.27253e-06	1.08928e-05	4.20156
Clostridia_uncl	-0.295667	-0.00289134	-4.82433	1.79476e-06	1.47723e-05	3.87109
Actinobacteria_uncl	-0.43652	0.148388	-4.59184	5.38345e-06	4.26688e-05	2.81785
Bergeyella	-1.32129	0.981293	-4.53746	6.91431e-06	5.28451e-05	2.57845
Peptococcus	-0.796249	0.249931	-4.46451	9.6337e-06	7.10901e-05	2.26153
Bacteria_uncl	-0.542263	0.23043	-4.18732	3.25814e-05	0.000232414	1.10108
Pasteurellaceae_uncl	-1.05126	0.472268	-4.14903	3.8352e-05	0.000264752	0.946293
Johnsonella	-0.848013	0.365975	-4.00702	6.94398e-05	0.000464379	0.383898
Alloprevotella	-1.97426	2.35809	-3.8973	0.000108538	0.000703852	-0.037944
Veillonellaceae_uncl	-0.627601	0.322431	-3.76519	0.000183251	0.0011534	-0.531063
Fusobacterium	-1.96023	3.31863	-3.67206	0.000262674	0.00160606	-0.868981
Prevotella	-1.99725	5.10092	-3.5895	0.000359146	0.00213492	-1.16178
Aggregatibacter	-0.964712	0.439041	-3.55567	0.000407552	0.00235719	-1.27992
Lactobacillales_uncl	-0.674331	0.63972	-3.52624	0.000454565	0.00255992	-1.38181
Anaerovoracaceae_ge	-1.11473	1.05913	-3.5136	0.000476278	0.00261343	-1.42533
Atopobium	-1.32485	2.20671	-3.49175	0.000516108	0.00276118	-1.50019
Veillonella	-1.82233	5.34572	-3.42899	0.000648516	0.00338494	-1.71275
Granulicatella	-1.58743	2.63907	-3.2595	0.00118096	0.00590238	-2.26825
Defluviitaleaceae_UCG_011	-0.324827	0.0465611	-3.25827	0.00118599	0.00590238	-2.27218
Bacteroidia_uncl	-0.168242	-0.010725	-3.23517	0.0012844	0.00624686	-2.34577
Mycoplasma	1.7889	2.10196	3.12612	0.00185925	0.00884178	-2.68629
Gemella	-1.52715	2.23132	-3.1135	0.0019393	0.00902197	-2.72499
Mobiluncus	-0.1832	-0.0330221	-3.03673	0.00249825	0.011375	-2.95704
Lactobacillus	1.47682	2.2167	2.87674	0.00416481	0.0183242	-3.42256
Selenomonas	-1.13788	1.80888	-2.86967	0.00425766	0.0183242	-3.44255
Scardovia	1.09835	1.04568	2.86789	0.00428136	0.0183242	-3.44759
Haemophilus	-1.00516	0.766094	-2.80273	0.00523543	0.0219683	-3.62962
NK4A214_grp	0.0451925	-0.0741077	2.57767	0.0101909	0.0419394	-4.22695
Actinobacillus	-0.511211	0.164274	-2.52074	0.011976	0.0483558	-4.37031
Rothia	-1.39086	3.97993	-2.46971	0.013807	0.0547167	-4.49615
Eikenella	-0.387795	0.21697	-2.39126	0.017106	0.0665579	-4.68469
Intestinimonas	0.0457044	-0.0736159	2.32908	0.0201947	0.0771727	-4.82989
DTU089	0.0424014	-0.0767891	2.30292	0.0216336	0.0812208	-4.88985
Anaerococcus	0.581488	0.441103	2.28838	0.0224715	0.0829121	-4.9229
Enterococcus	0.965262	0.809788	2.27349	0.023359	0.0847257	-4.95653
Porphyromonas	-0.908105	1.63053	-2.2609	0.0241325	0.0860724	-4.98479
Oscillospirales_uncl	0.045914	-0.0734146	2.1971	0.0284055	0.099652	-5.12564
Bacillales_uncl	-0.0848048	-0.0431889	-2.16057	0.0311343	0.107464	-5.20449
Peptostreptococcaceae_ge	-0.274348	0.110121	-2.15176	0.0318254	0.108105	-5.22332
Anaerotruncus	0.0449549	-0.0743359	2.12792	0.0337615	0.11289	-5.27387
Lautropia	-0.555232	0.437121	-2.1122	0.0350928	0.115536	-5.3069
Staphylococcaceae_uncl	0.263649	0.13576	2.08322	0.0376658	0.122029	-5.36719
Neisseriaceae_uncl	-0.682075	0.729078	-2.07735	0.0382053	0.122029	-5.37928
Eubacterium	0.0461883	-0.0731511	2.0034	0.0455954	0.142592	-5.52892
Prevotellaceae_uncl	-0.558217	0.873716	-1.99988	0.0459759	0.142592	-5.53592
Tannerella	-0.688883	1.16693	-1.96889	0.0494382	0.150173	-5.59694
Eggerthella	0.0436348	-0.0756042	1.96036	0.0504289	0.150173	-5.61357
Christensenellaceae_Uncltrd	0.0438044	-0.0754413	1.94772	0.0519274	0.150173	-5.63808
Peptoniphilus	0.459371	0.393763	1.943	0.0524966	0.150173	-5.64719
S5_A14a	-0.146366	-0.0119189	-1.93575	0.0533798	0.150173	-5.66113
Lawsonella	0.376407	0.244085	1.93189	0.0538568	0.150173	-5.66856
Ruminococcaceae_Uncltrd	0.0450377	-0.0742564	1.92967	0.0541321	0.150173	-5.67281
Finegoldia	0.448496	0.313339	1.92564	0.054634	0.150173	-5.68051
Streptococcus	-0.967114	5.55935	-1.92446	0.0547822	0.150173	-5.68277
Mogibacterium	-0.531969	1.01611	-1.91926	0.0554377	0.150173	-5.69268
Centipeda	-0.571848	1.02854	-1.87098	0.0618478	0.165443	-5.78352
Faecalitalea	0.0452292	-0.0740724	1.85997	0.0633914	0.167479	-5.8039
Parascardovia	0.312461	0.182652	1.84472	0.0655843	0.171159	-5.83196
Monoglobus	0.0462711	-0.0730715	1.83847	0.066501	0.171461	-5.8434
Enterobacterales_uncl	0.113029	-0.00893806	1.80003	0.0723711	0.181124	-5.91285
Parabacteroides	0.0581327	-0.0616762	1.79903	0.0725299	0.181124	-5.91464
Salmonella	0.0527521	-0.0668453	1.7974	0.0727881	0.181124	-5.91755
Bacteroides	0.37139	0.239265	1.7814	0.0753662	0.185383	-5.94599
Lentimicrobium	-0.289685	0.186947	-1.75345	0.0800493	0.194665	-5.99507
Olsenella	0.353182	0.221773	1.72533	0.0849964	0.204373	-6.04367
Pseudoramibacter	0.325658	0.255605	1.71797	0.086332	0.205278	-6.05627
Listeria	0.0644144	-0.0556416	1.70945	0.0878988	0.206707	-6.07078
Bifidobacteriaceae_uncl	0.153109	0.0597023	1.69678	0.0902707	0.209977	-6.09222
Aquabacterium	0.102513	-0.0190407	1.67887	0.0937129	0.215462	-6.12228
Paucibacter	0.109497	-0.0123319	1.67412	0.0946422	0.215462	-6.13019
Family_XIII_AD3011_grp	0.047965	-0.0714442	1.66877	0.0956989	0.215574	-6.13908
Butyricicoccus	0.0458123	-0.0735123	1.64323	0.100874	0.222623	-6.18113
Bacillus	0.0855488	-0.035338	1.64306	0.100908	0.222623	-6.1814
Bradyrhizobium	0.132192	0.0094716	1.6147	0.106915	0.233044	-6.22734
Intestinibacter	0.0489653	-0.0704833	1.61059	0.10781	0.233044	-6.23394
Kingella	-0.300928	0.31239	-1.58478	0.113558	0.243013	-6.27494
Clostridium_sensu_stricto_1	0.0577357	-0.0620577	1.57348	0.116149	0.243801	-6.29268
Romboutsia	0.0500979	-0.0693951	1.57324	0.116204	0.243801	-6.29306
Saccharimonadales_ge	-0.150301	0.0667837	-1.52542	0.127695	0.265307	-6.36676
Ruminococcus	0.0780807	-0.0425126	1.51131	0.131251	0.270074	-6.38808
Ruminococcaceae_uncl	0.0494727	-0.0699958	1.49362	0.135815	0.27403	-6.41453
Saccharimonadaceae_ge	0.161614	0.145776	1.49295	0.135989	0.27403	-6.41552
Parvimonas	-0.587874	1.61602	-1.48904	0.137015	0.27403	-6.42132
Bulleidia	-0.138201	0.04661	-1.48106	0.13913	0.275683	-6.43311
Collinsella	0.0510349	-0.068495	1.47136	0.141731	0.278262	-6.44736
Alcaligenaceae_ge	0.0520243	-0.0675445	1.45224	0.146971	0.284533	-6.47517
Methanobrevibacter	0.074523	-0.0459303	1.44995	0.147609	0.284533	-6.47849
Treponema	-0.598124	1.50168	-1.44528	0.148914	0.284533	-6.48521
Phocaeicola	0.316907	0.307472	1.43901	0.150684	0.284891	-6.49422
Sphingomonas	0.135014	0.0121825	1.4352	0.151764	0.284891	-6.49966
Salinicoccus	0.089485	-0.0315566	1.42733	0.154019	0.286609	-6.51088
Facklamia	0.0533689	-0.0662528	1.41324	0.158119	0.288018	-6.5308
Citrobacter	0.227736	0.101259	1.41288	0.158223	0.288018	-6.5313
Blautia	0.158416	0.0346647	1.41087	0.158814	0.288018	-6.53412
Klebsiella	0.434029	0.347207	1.39635	0.16314	0.29123	-6.55442
Bilophila	0.191446	0.0663959	1.39579	0.163307	0.29123	-6.55519
Oscillospiraceae_uncl	0.0508841	-0.0686399	1.38989	0.165092	0.29198	-6.56338
Sutterella	0.068912	-0.0513207	1.3817	0.167593	0.293975	-6.57468
Lachnospiraceae_UCG_010	0.0463502	-0.0729956	1.35029	0.177445	0.308726	-6.61739
Stenotrophomonas	0.28377	0.15509	1.3426	0.179923	0.309681	-6.62771
Erysipelotrichaceae_ge	0.0636084	-0.0564159	1.33251	0.183211	0.309681	-6.64114
Sellimonas	0.0606542	-0.0592539	1.33099	0.183712	0.309681	-6.64316
Lachnospiraceae_ge	0.108114	-0.0136601	1.33077	0.183783	0.309681	-6.64345
Bifidobacterium	0.386334	0.74227	1.32416	0.185968	0.310915	-6.65219
Coprococcus	0.0610433	-0.0588801	1.29798	0.194807	0.320944	-6.68638
Anaeroglobus	0.465192	1.028	1.29431	0.19607	0.320944	-6.69112
Eisenbergiella	0.0578951	-0.0619045	1.29316	0.196466	0.320944	-6.69259
Odoribacter	0.056535	-0.0632112	1.28003	0.201043	0.325934	-6.70942
Mitochondria_ge	0.192355	0.0672689	1.27481	0.202883	0.326443	-6.71606
UCG_005	0.0558756	-0.0638446	1.26528	0.206275	0.329025	-6.72812
Fretibacterium	-0.378403	0.690831	-1.25885	0.208587	0.329025	-6.7362
Subdoligranulum	0.0768652	-0.0436802	1.25743	0.2091	0.329025	-6.73798
Negativibacillus	0.0512246	-0.0683128	1.22538	0.220926	0.341922	-6.77762
Ruminococcaceae_IncSed	0.0609731	-0.0589475	1.22063	0.222718	0.341922	-6.78341
Flavonifractor	0.0615069	-0.0584347	1.21896	0.223352	0.341922	-6.78544
Akkermansia	0.0715269	-0.0488087	1.21807	0.223687	0.341922	-6.78651
Bacilli_uncl	-0.161092	0.282198	-1.19285	0.233414	0.347299	-6.81682
Dolosigranulum	0.245129	0.117968	1.18416	0.23683	0.347299	-6.8271
Alloscardovia	-0.247749	0.310165	-1.18336	0.237149	0.347299	-6.82805
Negativicoccus	0.0795056	-0.0411437	1.17374	0.240978	0.347299	-6.83935
Dorea	0.0567119	-0.0630412	1.17091	0.242111	0.347299	-6.84264
Megasphaera	0.127826	0.00527738	1.16995	0.242499	0.347299	-6.84377
Desulfovibrio	0.129477	0.0369995	1.16911	0.242835	0.347299	-6.84475
Providencia	0.0563475	-0.0633913	1.16686	0.243741	0.347299	-6.84736
Butyricimonas	0.0550437	-0.0646438	1.16618	0.244016	0.347299	-6.84815
UBA1819	0.0623696	-0.057606	1.16344	0.245124	0.347299	-6.85133
Faecalibacterium	0.105662	-0.0160152	1.16264	0.24545	0.347299	-6.85226
Fastidiosipila	0.0937066	-0.027501	1.15741	0.247578	0.347299	-6.85831
Varibaculum	0.0911013	-0.0300039	1.15564	0.248302	0.347299	-6.86036
Afipia	0.14095	0.0781586	1.14844	0.251257	0.348771	-6.86862
Capnocytophaga	-0.548426	2.20719	-1.14515	0.252615	0.348771	-6.87237
Alistipes	0.0822222	-0.0385339	1.12103	0.262737	0.359732	-6.89962
Oscillospirales_ge	0.0778385	-0.0427453	1.11826	0.263915	0.359732	-6.90271
Oscillospiraceae_Uncltrd	-0.0399787	-0.0655198	-1.10396	0.270063	0.364849	-6.91854
Phascolarctobacterium	0.0869408	-0.0340008	1.09846	0.272456	0.364849	-6.92458
Christensenellaceae_R_7_grp	0.0663707	-0.0537622	1.09635	0.273376	0.364849	-6.92689
Agathobacter	0.0875189	-0.0334454	1.09381	0.274489	0.364849	-6.92966
Corynebacterium	0.518119	1.9044	1.08454	0.278573	0.367406	-6.93973
Pseudomonadaceae_uncl	-0.0413364	-0.0617031	-1.08167	0.279847	0.367406	-6.94283
Anaerostipes	0.0619368	-0.0580217	1.07514	0.282758	0.368964	-6.94985
Murdochiella	0.0860224	-0.034883	1.07043	0.284869	0.369467	-6.95489
Oscillibacter	0.0653679	-0.0547255	1.06173	0.288796	0.372303	-6.96413
Parasutterella	0.0540859	-0.065564	1.05323	0.292673	0.375041	-6.97309
Fenollaria	0.116958	-0.00516371	1.04674	0.295651	0.376602	-6.97988
Hungatella	0.0625105	-0.0574706	1.03216	0.302425	0.382413	-6.995
Abiotrophia	0.386992	0.913629	1.01941	0.308432	0.382413	-7.00804
Tuzzerella	0.0560604	-0.063667	1.01851	0.308856	0.382413	-7.00895
Ezakiella	0.0989309	-0.0224821	1.01769	0.309246	0.382413	-7.00978
Fusicatenibacter	0.0647003	-0.0553669	1.01566	0.310213	0.382413	-7.01184
Acidaminococcus	0.101811	-0.0197149	1.01256	0.311688	0.382413	-7.01497
Shuttleworthia	-0.185565	0.339093	-1.0104	0.312721	0.382413	-7.01715
UCG_002	0.0640725	-0.05597	1.00098	0.317251	0.385749	-7.0266
Prevotellaceae_UCG_001	0.111285	0.0672892	0.992546	0.321342	0.388516	-7.03498
Muribaculaceae_ge	0.0922852	0.00127031	0.986759	0.324169	0.389732	-7.04069
Gardnerella	0.142568	0.0495763	0.961136	0.336881	0.402752	-7.06558
Comamonas	0.108361	0.06448	0.925649	0.35501	0.422068	-7.09897
Chloroplast_ge	0.198169	0.214511	0.921152	0.357351	0.422504	-7.10311
Howardella	0.121361	0.227653	0.882351	0.37795	0.444403	-7.13801
Conchiformibius	0.228838	0.562162	0.857504	0.391518	0.45784	-7.15957
Lachnospiraceae_Uncltrd	-0.108261	0.054825	-0.824334	0.410086	0.476948	-7.1874
Lachnoclostridium	0.0793143	-0.0111906	0.788815	0.43054	0.49803	-7.21599
Pseudocitrobacter	0.0273292	-0.0611319	0.771466	0.440743	0.507091	-7.22949
Prevotellaceae_Uncltrd	0.370446	1.87575	0.754411	0.450906	0.516011	-7.24248
Pseudomonas	0.230501	0.429615	0.689927	0.490514	0.558351	-7.28895
Roseburia	0.0388297	-0.0500835	0.67367	0.500787	0.567029	-7.30001
W5053	0.0508319	-0.0209243	0.628112	0.530176	0.597145	-7.32961
Acinetobacter	0.089217	0.122766	0.599556	0.549035	0.615149	-7.34711
Enterobacteriaceae_uncl	0.0491368	0.00758414	0.577381	0.563904	0.628518	-7.36013
Escherichia_Shigella	-0.147953	0.275979	-0.568047	0.570222	0.632266	-7.36547
Colidextribacter	0.0223224	-0.0659418	0.557496	0.577402	0.636928	-7.3714
Lactococcus	0.0709705	0.0206324	0.539338	0.589859	0.647332	-7.38134
Methylobacterium_Methylorubrum	0.0584791	0.071027	0.509012	0.610936	0.667042	-7.39721
Erysipelatoclostridium	0.0184861	-0.0696273	0.486985	0.626452	0.679399	-7.40816
Ralstonia	-0.0278196	-0.0487178	-0.481338	0.630457	0.679399	-7.41089
Aerococcaceae_uncl	0.0283931	0.000163883	0.479479	0.631778	0.679399	-7.41178
Slackia	0.0352486	0.0243787	0.450512	0.652509	0.698184	-7.42523
Rikenellaceae_RC9_gut_grp	-0.0930499	0.347836	-0.445942	0.655804	0.69822	-7.42728
Clostridia_vadinBB60_grp_ge	-0.0536175	0.119828	-0.379733	0.704282	0.74612	-7.45457
Carnobacteriaceae_uncl	-0.0240236	0.0453395	-0.333518	0.738863	0.7789	-7.47103
Anaerovoracaceae_Uncltrd	0.0418247	0.138736	0.313838	0.753756	0.790705	-7.47739
Gammaproteobacteria_uncl	0.012869	-0.0448867	0.265755	0.790521	0.825227	-7.49131
Cryptobacterium	-0.0318695	0.111922	-0.259564	0.795291	0.826176	-7.49293
Veillonellaceae_ge	-0.0234217	0.0635467	-0.248671	0.803702	0.830881	-7.4957
Tannerellaceae_uncl	-0.00377133	-0.0608728	-0.141445	0.887567	0.91317	-7.51659
Cardiobacterium	-0.0250816	0.303047	-0.122368	0.90265	0.924244	-7.5191
F0332	-0.0124271	0.0786899	-0.112911	0.91014	0.927476	-7.52021
Campylobacter	-0.0144296	3.09232	-0.0332164	0.973513	0.987355	-7.52603
Dialister	0.00303733	1.26814	0.00862301	0.993123	0.998988	-7.52654
Bacillaceae_uncl	0.000258644	-0.0570013	0.00712175	0.99432	0.998988	-7.52656
F0058	-0.000277543	0.886604	-0.000805887	0.999357	0.999357	-7.52658

## Sheet: Fig1_diffabun_lung
	logFC	AveExpr	t	P.Value	adj.P.Val	B
TM7x	-0.901727	0.0530128	-13.1088	4.65385e-34	9.95924e-32	66.2769
Butyrivibrio	-0.930964	0.0312734	-13.0234	1.07961e-33	1.15519e-31	65.4404
Absconditabacteriales_SR1_ge	-1.34358	0.0880419	-12.3002	1.2026e-30	8.57855e-29	58.4684
Clostridia_UCG_014_ge	-1.62723	0.380712	-9.90936	2.70361e-21	1.44643e-19	37.1062
Catonella	-0.808696	0.0795337	-9.41358	1.62106e-19	6.93813e-18	33.0546
Ralstonia	-1.02786	0.0974556	-9.33201	3.13585e-19	1.11845e-17	32.4019
Oribacterium	-2.52001	1.1038	-9.02943	3.50137e-18	1.07042e-16	30.0164
Lachnoanaerobaculum	-1.97501	0.809275	-8.4041	4.28355e-16	1.14585e-14	25.2697
Intestinimonas	0.0615849	-0.0693633	7.87505	2.05022e-14	3.98861e-13	21.4564
Anaerotruncus	0.0615849	-0.0693633	7.87505	2.05022e-14	3.98861e-13	21.4564
Intestinibacter	0.0615849	-0.0693633	7.87505	2.05022e-14	3.98861e-13	21.4564
Lachnospiraceae_Uncltrd	-0.532988	-0.0067069	-7.77368	4.21081e-14	7.50927e-13	20.7478
Selenomonas	-2.24373	1.20238	-7.56027	1.87178e-13	3.08123e-12	19.2798
Methylobacterium_Methylorubrum	-1.11106	0.252947	-7.45918	3.75254e-13	5.73603e-12	18.5958
Peptostreptococcaceae_ge	-0.603877	0.0432317	-7.20955	2.02649e-12	2.89112e-11	16.9386
Acinetobacter	-1.60378	0.413619	-7.18524	2.38243e-12	3.1865e-11	16.7797
Lachnospiraceae_uncl	-1.09897	0.268167	-7.09115	4.43927e-12	5.58826e-11	16.1687
Paucibacter	-0.763389	0.121301	-7.0101	7.54924e-12	8.9752e-11	15.6477
Christensenellaceae_Uncltrd	0.06302	-0.0680121	6.55471	1.36232e-10	1.43375e-09	12.8131
Oscillospirales_uncl	0.06302	-0.0680121	6.54949	1.40695e-10	1.43375e-09	12.7816
DTU089	0.06302	-0.0680121	6.54949	1.40695e-10	1.43375e-09	12.7816
Faecalitalea	0.06302	-0.0680121	6.53578	1.53119e-10	1.48943e-09	12.6988
Stomatobaculum	-1.7586	0.973249	-6.4393	2.76646e-10	2.57401e-09	12.1203
Leptotrichia	-1.98675	1.2196	-6.19103	1.22659e-09	1.09371e-08	10.6654
Saccharimonadales_ge	-0.26049	-0.0207434	-6.0366	3.02389e-09	2.58845e-08	9.78517
Peptostreptococcus	-1.52987	0.722511	-5.93906	5.29524e-09	4.35839e-08	9.23919
Johnsonella	-0.673499	0.149072	-5.55434	4.48356e-08	3.55364e-07	7.1618
Chloroplast_ge	-0.66278	0.136738	-5.35531	1.29204e-07	9.87488e-07	6.1355
Anaerovoracaceae_ge	-1.17527	0.670496	-5.31136	1.62517e-07	1.19927e-06	5.91335
Negativicoccus	0.0673252	-0.0639586	4.96006	9.60223e-07	6.84959e-06	4.19714
Alloprevotella	-1.93653	2.02067	-4.68054	3.66794e-06	2.46989e-05	2.90786
Bergeyella	-1.09195	0.756432	-4.67906	3.69329e-06	2.46989e-05	2.90125
Filifactor	-0.654595	0.186594	-4.61118	5.06334e-06	3.2835e-05	2.59856
Veillonella	-2.17726	4.40224	-4.59892	5.35799e-06	3.34861e-05	2.54433
Kingella	-0.586357	0.150146	-4.59416	5.4767e-06	3.34861e-05	2.52333
Family_XIII_UCG_001	-0.225548	-0.0151237	-4.5766	5.93703e-06	3.52924e-05	2.44597
Treponema	-1.30825	0.950496	-4.56348	6.30511e-06	3.58338e-05	2.38834
Solobacterium	-1.15893	0.906874	-4.56148	6.36301e-06	3.58338e-05	2.37958
Actinobacillus	-1.22611	0.427309	-4.52078	7.66074e-06	4.20359e-05	2.20183
Pseudomonas	-1.71673	1.03848	-4.34221	1.7008e-05	9.0993e-05	1.4395
Centipeda	-0.935544	0.605059	-4.17772	3.46166e-05	0.000180682	0.762538
Eggerthella	0.0667296	-0.0645194	4.09606	4.8837e-05	0.000247238	0.435558
Tuzzerella	0.0663522	-0.0648748	4.09197	4.96787e-05	0.000247238	0.419339
Mogibacterium	-0.797626	0.591626	-4.06642	5.52583e-05	0.000268756	0.31834
Atopobium	-1.23621	1.62404	-3.86614	0.0001248	0.000593495	-0.452591
Eisenbergiella	0.0704393	-0.0610267	3.70669	0.000232877	0.00108339	-1.04008
Butyricicoccus	0.0714969	-0.0600309	3.65573	0.000282935	0.00128826	-1.2229
Prevotella	-1.86808	4.66364	-3.61947	0.000324529	0.00142288	-1.35151
Staphylococcus	2.0161	3.47352	3.61843	0.000325799	0.00142288	-1.35517
Tannerellaceae_uncl	0.0749884	-0.0567436	3.60143	0.000347298	0.00148644	-1.41504
Peptococcus	-0.325356	0.0685921	-3.48256	0.000539136	0.00226226	-1.82615
Actinomyces	-1.36858	2.48037	-3.47401	0.000556192	0.00228894	-1.8552
Defluviitaleaceae_UCG_011	-0.200405	0.000834661	-3.44485	0.000618256	0.00249635	-1.95382
Porphyromonas	-1.05267	1.29741	-3.38858	0.000756669	0.00299865	-2.14185
Colidextribacter	0.0707584	-0.0607262	3.32653	0.000942481	0.00366711	-2.34578
Aggregatibacter	-0.818367	0.408823	-3.31012	0.000998248	0.00381473	-2.39909
Monoglobus	0.0735533	-0.0580948	3.21026	0.00140935	0.00529126	-2.71816
UCG_005	0.0759358	-0.0558516	3.19893	0.00146479	0.00540458	-2.75377
Ruminococcaceae_uncl	0.0712787	-0.0602363	3.16609	0.00163703	0.00590466	-2.85628
Neisseria	-1.63077	2.25838	-3.16276	0.00165551	0.00590466	-2.86663
Parasutterella	0.0735276	-0.058119	3.09021	0.00210887	0.00739834	-3.08927
Sphingomonas	-0.379499	0.145982	-3.07804	0.00219532	0.0075774	-3.12615
Clostridia_uncl	0.0936445	-0.0391785	3.01151	0.00272794	0.00926634	-3.32519
Lautropia	-0.492239	0.267475	-2.88752	0.00404706	0.0135323	-3.6849
Negativibacillus	0.0674508	-0.0638405	2.83307	0.00479205	0.0157769	-3.83825
Ruminococcaceae_Uncltrd	0.072932	-0.0586798	2.71925	0.00676504	0.0219351	-4.14965
Saccharimonadaceae_ge	-0.121804	-0.0166415	-2.69518	0.00726625	0.0232086	-4.21392
Gemella	-1.20515	2.56205	-2.6698	0.00783074	0.0245282	-4.28109
Clostridia_vadinBB60_grp_ge	-0.252911	0.0647724	-2.66643	0.00790862	0.0245282	-4.28996
Cardiobacterium	-0.303528	0.125889	-2.64087	0.00852197	0.0258973	-4.3569
Methanobrevibacter	0.0807549	-0.0513143	2.63805	0.00859208	0.0258973	-4.36423
Odoribacter	0.0719589	-0.059596	2.63319	0.00871436	0.025901	-4.37688
Aquabacterium	-0.270203	0.0538669	-2.6003	0.00958318	0.027879	-4.46183
Eubacterium	0.0735533	-0.0580948	2.59823	0.00964041	0.027879	-4.46714
Collinsella	0.0853159	-0.0470201	2.59131	0.00983372	0.0279206	-4.48486
Varibaculum	0.0789589	-0.0530053	2.58842	0.00991571	0.0279206	-4.49227
Capnocytophaga	-0.964905	1.61925	-2.56014	0.0107487	0.029873	-4.56416
Streptococcaceae_uncl	0.156835	0.0203168	2.52649	0.0118208	0.0323584	-4.64869
Bacteria_uncl	0.22743	0.0867829	2.52247	0.0119552	0.0323584	-4.65873
Anaerovoracaceae_uncl	0.065151	-0.0429008	2.51828	0.0120966	0.0323584	-4.66916
Firmicutes_uncl	0.162106	0.025279	2.49847	0.0127853	0.0337783	-4.71827
Slackia	0.108983	-0.0247369	2.49292	0.0129845	0.0338864	-4.73197
Aerococcaceae_uncl	0.138538	0.00308987	2.47176	0.0137692	0.0355012	-4.78389
Mycoplasma	1.06414	1.55287	2.46493	0.0140311	0.0357459	-4.80056
Comamonas	-0.236502	0.0371017	-2.43589	0.0151953	0.0380781	-4.87092
Bifidobacteriaceae_uncl	0.110366	-0.0234351	2.43331	0.0153024	0.0380781	-4.87711
Parvimonas	-0.716082	1.05104	-2.41779	0.0159632	0.0392658	-4.91436
Staphylococcaceae_uncl	0.225181	0.0846655	2.39333	0.0170552	0.0414751	-4.97255
Lachnospiraceae_UCG_010	0.0687603	-0.0626075	2.38535	0.0174257	0.0419	-4.99143
Lactobacillales_uncl	0.399947	0.437977	2.37752	0.0177956	0.042314	-5.00987
Enterococcus	0.846926	0.824217	2.36444	0.0184292	0.043339	-5.04054
Tannerella	-0.576084	0.726674	-2.33887	0.019726	0.0458843	-5.10007
Streptococcus	-1.12586	5.14676	-2.33005	0.0201913	0.0460656	-5.12046
Scardovia	0.464253	0.346378	2.32924	0.0202344	0.0460656	-5.12232
Clostridium_sensu_stricto_1	0.0894238	-0.0431524	2.31383	0.021072	0.0474674	-5.15773
Erysipelotrichaceae_ge	0.0782424	-0.0536799	2.29328	0.0222364	0.0495686	-5.20461
Carnobacteriaceae_uncl	0.106579	-0.00389555	2.28852	0.0225138	0.0496695	-5.2154
Family_XIII_AD3011_grp	0.0781278	-0.0537878	2.24602	0.025128	0.0548714	-5.31083
Erysipelatoclostridium	0.0835406	-0.0486915	2.23992	0.0255243	0.0551737	-5.32438
Fusobacterium	-0.982551	2.82175	-2.20972	0.0275659	0.0589911	-5.39095
Enterobacterales_uncl	0.210517	0.0708594	2.20519	0.027884	0.059081	-5.40085
Butyricimonas	0.07247	-0.0591148	2.18294	0.0294935	0.0618785	-5.44924
Bacteroides	0.547347	0.424612	2.14436	0.0324741	0.0668629	-5.532
Flavonifractor	0.081367	-0.050738	2.14411	0.0324941	0.0668629	-5.53252
Murdochiella	0.0726357	-0.0589587	2.13511	0.033226	0.0677177	-5.55162
Parascardovia	0.122073	-0.0124122	2.09992	0.0362244	0.0731322	-5.62551
Coprococcus	0.101651	-0.0316399	2.08358	0.0376936	0.0753871	-5.65941
Sutterella	0.095085	-0.0378223	2.05722	0.0401709	0.0795979	-5.71356
Salinicoccus	0.103234	-0.0301502	2.04761	0.041108	0.0797237	-5.73313
Ruminococcaceae_IncSed	0.113538	-0.0204484	2.04692	0.0411754	0.0797237	-5.73452
Fastidiosipila	0.102662	-0.030688	2.04514	0.041352	0.0797237	-5.73815
Veillonellaceae_ge	0.106218	-0.00423542	2.04073	0.0417903	0.0798494	-5.74709
Akkermansia	0.123589	-0.0109848	2.03508	0.0423576	0.0800006	-5.75852
Bacilli_uncl	0.240016	0.221596	2.03251	0.0426171	0.0800006	-5.76369
Granulicatella	-0.849265	2.46152	-2.02339	0.0435513	0.0803496	-5.78204
Bifidobacterium	0.482722	0.621846	2.02337	0.043554	0.0803496	-5.78209
S5_A14a	0.0862653	-0.0461262	2.01428	0.0445022	0.0813972	-5.8003
UCG_002	0.102542	-0.0308017	1.98175	0.0480411	0.0865296	-5.86481
UBA1819	0.0903643	-0.0422669	1.98108	0.0481169	0.0865296	-5.86614
Campylobacter	-0.708249	2.18692	-1.97626	0.0486614	0.0867794	-5.8756
Finegoldia	0.305108	0.159919	1.96482	0.0499753	0.0883861	-5.89799
Fusicatenibacter	0.0919004	-0.0408206	1.95946	0.0506003	0.088758	-5.90842
Lentimicrobium	-0.169968	0.0333641	-1.91806	0.0556587	0.0968371	-5.98813
Gardnerella	0.183628	0.0455432	1.91441	0.0561245	0.09686	-5.99508
Oscillospiraceae_uncl	0.0840049	-0.0482544	1.91022	0.0566636	0.0970081	-6.00305
Phascolarctobacterium	0.126135	-0.00858809	1.90452	0.0574022	0.0974926	-6.01384
Pseudocitrobacter	0.104881	-0.0285992	1.89263	0.0589712	0.0993688	-6.03627
Olsenella	0.173276	0.0357966	1.88911	0.0594413	0.0993783	-6.04287
Bilophila	0.178884	0.0410762	1.88004	0.0606699	0.0999018	-6.05986
Lachnoclostridium	0.227476	0.0868263	1.87351	0.0615678	0.0999018	-6.07204
Faecalibacterium	0.244495	0.10285	1.8722	0.061749	0.0999018	-6.07448
Alistipes	0.126947	-0.00782339	1.87187	0.0617947	0.0999018	-6.07509
W5053	0.0866215	-0.0457908	1.86975	0.0620885	0.0999018	-6.07902
Fretibacterium	-0.340108	0.362094	-1.85342	0.0643969	0.102843	-6.10923
Mobiluncus	-0.135295	-0.00170165	-1.84156	0.0661173	0.104808	-6.131
Neisseriaceae_uncl	-0.478854	0.624823	-1.82951	0.0679038	0.106849	-6.15298
Romboutsia	0.0898608	-0.042741	1.79116	0.0738577	0.115369	-6.222
Anaerostipes	0.116423	-0.0177319	1.77674	0.0762048	0.118173	-6.24758
Subdoligranulum	0.181813	0.0438335	1.75936	0.079113	0.121379	-6.27812
Agathobacter	0.177081	0.0393787	1.75764	0.0794067	0.121379	-6.28114
Anaerococcus	0.248231	0.171231	1.74972	0.0807654	0.122183	-6.29495
Dorea	0.120457	-0.0139336	1.74793	0.0810749	0.122183	-6.29805
Pseudoramibacter	0.14844	0.0355176	1.73823	0.082772	0.123869	-6.31488
Veillonellales_Selenomonadales_uncl	0.092041	-0.0175834	1.72638	0.0848822	0.126144	-6.33529
Bacillales_uncl	0.0934428	-0.0162635	1.71732	0.0865244	0.127698	-6.3508
Acidaminococcus	0.13338	-0.00176719	1.70265	0.08924	0.129296	-6.37575
Oscillibacter	0.0890805	-0.0434756	1.70261	0.0892478	0.129296	-6.37582
Parabacteroides	0.0927517	-0.0400191	1.70169	0.0894194	0.129296	-6.37737
Hungatella	0.147843	0.0118509	1.67295	0.0949475	0.136368	-6.42562
Megasphaera	0.144252	0.00846938	1.66371	0.0967814	0.138075	-6.44096
Listeria	0.154622	0.0182328	1.6114	0.107709	0.152647	-6.52621
Bacteroidia_uncl	0.0432689	-0.0499878	1.58729	0.113063	0.159181	-6.56458
Actinobacteria_uncl	0.116056	0.0467865	1.57655	0.115518	0.161574	-6.58151
Sellimonas	0.108769	-0.0249382	1.56687	0.117763	0.163645	-6.59666
Blautia	0.280239	0.216434	1.55178	0.121333	0.167517	-6.62008
Pseudomonadaceae_uncl	0.0981413	-0.0118398	1.49241	0.136209	0.18685	-6.71008
Howardella	0.151048	0.120803	1.48631	0.137812	0.187846	-6.71912
Salmonella	0.13536	9.75722e-05	1.45736	0.14563	0.197246	-6.76157
Bacillaceae_uncl	0.0797355	-0.0156537	1.38065	0.16799	0.226099	-6.87004
Prevotellaceae_uncl	0.325074	0.588417	1.3752	0.16967	0.226933	-6.87751
Haemophilus	-0.598836	1.40471	-1.36253	0.173629	0.230786	-6.8948
NK4A214_grp	0.0441929	-0.0491178	1.34697	0.178585	0.235909	-6.91581
F0058	-0.258208	0.325914	-1.33808	0.181464	0.237052	-6.92771
Lactobacillus	0.490145	1.529	1.33746	0.181666	0.237052	-6.92854
Lachnospiraceae_ge	0.126253	0.0281435	1.30364	0.192941	0.249999	-6.97306
Escherichia_Shigella	-0.4545	0.685806	-1.30076	0.193924	0.249999	-6.9768
Roseburia	-0.0517964	-0.0419357	-1.28328	0.199975	0.256255	-6.99933
Oscillospirales_ge	0.100008	0.0130229	1.26389	0.206845	0.263481	-7.02395
Selenomonadaceae_uncl	0.0644564	-0.0204499	1.26034	0.208119	0.263536	-7.02841
Fenollaria	0.12376	0.0122809	1.25568	0.209804	0.264106	-7.03426
Eikenella	0.161571	0.166393	1.23569	0.217139	0.271741	-7.0591
Prevotellaceae_UCG_001	-0.0904221	0.0247321	-1.13186	0.258225	0.32128	-7.18173
Veillonellaceae_uncl	0.110494	0.0996486	1.12252	0.262167	0.322532	-7.19223
Lawsonella	0.122785	0.0912922	1.12234	0.262246	0.322532	-7.19243
Ruminococcus	0.0944483	0.0213036	1.09173	0.275463	0.336852	-7.22624
Oscillospiraceae_Uncltrd	0.0244476	-0.058119	1.04584	0.296126	0.360063	-7.2752
Bacteroidales_uncl	0.06162	0.0135	1.03977	0.298938	0.361428	-7.28152
Christensenellaceae_R_7_grp	0.043777	-0.03992	0.998674	0.318424	0.382824	-7.32334
F0332	0.0548169	-0.0160102	0.972059	0.33148	0.396295	-7.34952
Dolosigranulum	0.110067	0.0896568	0.922957	0.356464	0.42194	-7.39598
Rikenellaceae_RC9_gut_grp	-0.119213	0.138611	-0.92217	0.356874	0.42194	-7.39671
Bradyrhizobium	-0.12592	0.169609	-0.861233	0.389513	0.457998	-7.45098
Lactococcus	0.0582766	0.0042747	0.833242	0.405097	0.47372	-7.47467
Prevotellaceae_YAB2003_grp	-0.0730175	0.121711	-0.795876	0.426473	0.496007	-7.50508
Mitochondria_ge	-0.125827	0.172261	-0.783939	0.433438	0.501383	-7.5145
Abiotrophia	0.204554	0.653352	0.771344	0.440859	0.507225	-7.52429
Enterobacteriaceae_uncl	0.152457	0.221988	0.750045	0.453572	0.519061	-7.54048
Shuttleworthia	-0.0864088	0.140333	-0.734838	0.462774	0.526775	-7.55176
Anaeroglobus	0.161278	0.522594	0.715784	0.474451	0.537209	-7.56557
Bacillus	0.0684518	0.0430371	0.692786	0.488758	0.550495	-7.58176
Muribaculaceae_ge	0.0505262	-0.00302241	0.656168	0.512011	0.573666	-7.60644
Providencia	0.0939705	0.112924	0.585612	0.558394	0.622377	-7.65024
Desulfovibrio	0.0342107	-0.0152068	0.549723	0.582749	0.646157	-7.6706
Dialister	-0.126497	0.701807	-0.541802	0.588191	0.648829	-7.67493
Cryptobacterium	0.0354366	0.0215421	0.522083	0.601838	0.65976	-7.68541
Facklamia	0.03388	-0.0357227	0.518597	0.604266	0.65976	-7.68723
Alcaligenaceae_ge	0.0756684	0.0931412	0.495335	0.620576	0.674128	-7.69902
Gammaproteobacteria_uncl	-0.0351393	0.0273952	-0.47461	0.635267	0.686602	-7.70907
Klebsiella	0.149829	0.589578	0.438795	0.660995	0.707996	-7.72542
Pasteurellaceae_uncl	-0.112572	0.569964	-0.437851	0.661679	0.707996	-7.72584
Alloscardovia	-0.0782724	0.311503	-0.431147	0.666543	0.709652	-7.72875
Rothia	-0.17868	3.10421	-0.392008	0.695215	0.736515	-7.74486
Anaerovoracaceae_Uncltrd	-0.0278677	0.0426187	-0.318755	0.750042	0.790685	-7.7709
Prevotellaceae_Uncltrd	0.113953	1.34891	0.296135	0.767247	0.804857	-7.77785
Conchiformibius	0.0611373	0.46178	0.283211	0.777129	0.811247	-7.7816
Phocaeicola	0.0350394	0.140619	0.256472	0.797689	0.82141	-7.78881
Micrococcales_uncl	-0.0171513	0.0368932	-0.255757	0.798241	0.82141	-7.789
Corynebacterium	0.102754	1.59088	0.255577	0.79838	0.82141	-7.78904
Citrobacter	-0.0168654	0.0745671	-0.144176	0.885418	0.906601	-7.81132
Peptoniphilus	0.0227896	0.280499	0.131163	0.895698	0.912758	-7.81311
Bulleidia	0.00385228	0.0385314	0.047562	0.962084	0.972421	-7.82058
Stenotrophomonas	-0.0158061	0.742376	-0.0423651	0.966224	0.972421	-7.82081
Afipia	0.00596715	0.244039	0.0402913	0.967877	0.972421	-7.8209
Ezakiella	-0.00039622	-0.0353002	-0.00684416	0.994542	0.994542	-7.82169

## Sheet: Fig1_diffabun_gut
	logFC	AveExpr	t	P.Value	adj.P.Val	B
Monoglobus	-3.29496	0.414161	-10.9859	3.04107e-24	6.5079e-22	44.1945
Anaerostipes	-3.60134	0.835144	-8.35068	1.72051e-15	1.84094e-13	24.2842
Faecalibacterium	-5.10393	1.17055	-8.19726	5.02718e-15	3.04977e-13	23.2284
Fusicatenibacter	-3.01639	0.472603	-8.17916	5.7005e-15	3.04977e-13	23.1047
Dorea	-2.86679	0.491242	-7.91844	3.41415e-14	1.46125e-12	21.3434
Roseburia	-2.88283	0.519456	-7.58488	3.18711e-13	1.13674e-11	19.1478
Agathobacter	-3.88499	0.994993	-7.39091	1.13362e-12	3.46565e-11	17.9019
Lachnospiraceae_Uncltrd	-1.29114	0.174479	-7.1943	4.00792e-12	1.07212e-10	16.6629
Butyricicoccus	-1.46525	0.329319	-6.03157	4.22202e-09	1.0039e-07	9.85989
Coprococcus	-1.66016	0.307964	-5.68612	2.79323e-08	5.9775e-07	8.0229
Lachnospiraceae_UCG_010	-1.55356	0.332481	-5.23622	2.87174e-07	5.58683e-06	5.76587
Family_XIII_UCG_001	-0.692395	0.0251204	-5.16605	4.07452e-07	7.26623e-06	5.42801
Subdoligranulum	-3.15801	1.07555	-5.08602	6.04433e-07	9.94991e-06	5.04749
Ruminococcus	-2.61891	0.953914	-4.87264	1.68898e-06	2.58172e-05	4.05789
Dialister	-2.47368	0.963804	-4.65109	4.7285e-06	6.746e-05	3.06954
Romboutsia	-1.61464	0.414025	-4.63564	5.07304e-06	6.78519e-05	3.00215
Shuttleworthia	-0.542008	-0.0329553	-4.61062	5.68301e-06	7.1539e-05	2.89338
Blautia	-3.08985	2.56134	-4.35259	1.78018e-05	0.000211643	1.80226
Parasutterella	-2.33313	0.933122	-3.80915	0.000165334	0.00186219	-0.310063
Lachnospiraceae_ge	-2.56671	2.22061	-3.66731	0.000284205	0.00304099	-0.819023
Intestinibacter	-1.13356	0.353183	-3.39886	0.000756722	0.00771135	-1.73324
Alistipes	-2.68369	2.5683	-3.23039	0.00135647	0.0131947	-2.27381
Oscillospirales_ge	-1.66243	1.23756	-3.19204	0.001544	0.0143659	-2.39324
Anaerococcus	2.60189	2.38728	2.98655	0.00302542	0.0269767	-3.01031
Clostridia_UCG_014_ge	-1.24221	0.36913	-2.95495	0.00334449	0.0286288	-3.10175
Staphylococcus	2.65665	2.51762	2.8639	0.00444337	0.0365723	-3.36003
Lachnospiraceae_uncl	-1.75822	2.66101	-2.84717	0.00467801	0.0370776	-3.40667
Peptoniphilus	2.30935	2.10244	2.82756	0.00496712	0.037963	-3.46097
Ruminococcaceae_IncSed	-1.58285	1.78185	-2.79421	0.0054965	0.0404715	-3.55253
Finegoldia	2.24153	2.03641	2.7837	0.00567358	0.0404715	-3.58116
Christensenellaceae_R_7_grp	-1.23404	0.761894	-2.77248	0.00586842	0.040511	-3.61163
Enterococcus	2.65741	2.44135	2.63133	0.00889099	0.0566283	-3.98473
Oscillospiraceae_Uncltrd	-0.758017	0.484935	-2.62609	0.00902619	0.0566283	-3.99822
Oscillospiraceae_uncl	-1.06072	0.825303	-2.61383	0.00934998	0.0566283	-4.0297
Porphyromonas	2.28741	2.08108	2.60812	0.00950417	0.0566283	-4.0443
Chloroplast_ge	-0.580386	0.0765383	-2.60731	0.00952626	0.0566283	-4.04637
Colidextribacter	-1.1228	0.720148	-2.59523	0.0098606	0.0570316	-4.07714
Bacteroides	-2.34597	5.04619	-2.57704	0.0103845	0.0584811	-4.12327
Corynebacterium	2.08996	1.88883	2.52238	0.0121105	0.0664524	-4.25991
Ruminococcaceae_uncl	-0.899683	0.75209	-2.4493	0.0148157	0.0792642	-4.43823
Pasteurellaceae_uncl	-0.239804	-0.0467702	-2.42278	0.0159219	0.0831047	-4.50166
Escherichia_Shigella	2.17992	2.51553	2.37152	0.0182696	0.0930881	-4.62243
Prevotella	2.32428	2.7023	2.36114	0.0187802	0.0934643	-4.64657
Campylobacter	1.76139	1.5689	2.30401	0.0218221	0.104452	-4.77765
Lactobacillales_uncl	0.804297	0.636996	2.30152	0.0219642	0.104452	-4.7833
Erysipelotrichaceae_ge	1.39874	1.44684	2.28254	0.0230718	0.107334	-4.82609
Intestinimonas	-0.806684	0.518147	-2.25107	0.0250169	0.113907	-4.89633
Lactobacillus	1.82665	1.86349	2.24099	0.0256695	0.114443	-4.91863
Lawsonella	1.05161	0.877803	2.17455	0.0303499	0.132548	-5.06313
UCG_005	-1.01005	0.766008	-2.01172	0.0450352	0.192751	-5.3994
Oscillibacter	-1.13299	1.43831	-1.95304	0.0516318	0.216651	-5.51432
Akkermansia	-1.62847	1.74322	-1.9047	0.0576594	0.237291	-5.60649
Varibaculum	0.806528	0.639168	1.89015	0.0595849	0.240588	-5.63379
Hungatella	1.06679	1.21373	1.87711	0.0613557	0.24315	-5.65808
Ezakiella	1.16265	0.985918	1.85847	0.0639633	0.248875	-5.69252
Klebsiella	1.56774	1.38035	1.8242	0.0689964	0.263665	-5.75496
Ruminococcaceae_Uncltrd	-0.76044	0.814	-1.80708	0.0716307	0.268929	-5.78573
Mogibacterium	0.663792	0.500188	1.77344	0.0770472	0.282852	-5.84534
Fenollaria	1.21625	1.03811	1.76783	0.0779825	0.282852	-5.85518
Fastidiosipila	0.840161	0.671916	1.70585	0.088945	0.312968	-5.9618
Eubacterium	0.787849	0.620981	1.70443	0.0892104	0.312968	-5.9642
S5_A14a	0.672433	0.508602	1.66657	0.0965163	0.330131	-6.02744
Prevotellaceae_uncl	0.393376	0.236889	1.66321	0.097188	0.330131	-6.03299
Murdochiella	0.811395	0.643907	1.64022	0.101881	0.34066	-6.07064
Bifidobacterium	-1.07454	1.36628	-1.63262	0.103471	0.34066	-6.08297
Bacillaceae_uncl	0.0383555	-0.108789	1.61487	0.107263	0.347793	-6.11156
Acidaminococcus	1.0813	0.906706	1.59387	0.111892	0.357385	-6.14497
Fusobacterium	1.08345	1.03087	1.56713	0.11801	0.371384	-6.18689
Atopobium	0.806799	0.639432	1.55362	0.121202	0.375901	-6.20781
Enterobacterales_uncl	0.400999	0.244311	1.52122	0.129129	0.394766	-6.25724
F0332	0.0425185	-0.104736	1.50878	0.132279	0.398702	-6.27595
Negativicoccus	0.612558	0.450303	1.50066	0.134369	0.399375	-6.28809
Actinobacteria_uncl	0.18682	0.0357687	1.48747	0.137814	0.404003	-6.30765
Pseudocitrobacter	0.235116	0.0827937	1.47573	0.140938	0.40464	-6.32492
Clostridia_uncl	-0.640927	1.05641	-1.47248	0.141813	0.40464	-6.32968
Mobiluncus	0.611634	0.449403	1.46544	0.143721	0.404687	-6.33994
Veillonellaceae_uncl	0.514793	0.432126	1.44914	0.148216	0.411925	-6.36353
Kingella	0.040437	-0.106763	1.43645	0.151791	0.412287	-6.38173
Actinomyces	0.59318	0.707535	1.43501	0.152199	0.412287	-6.38377
NK4A214_grp	-0.695136	0.71886	-1.42166	0.156039	0.417405	-6.40272
Facklamia	0.581882	0.420434	1.41131	0.159064	0.420244	-6.41728
Methanobrevibacter	0.690471	0.648233	1.38856	0.165873	0.432889	-6.44893
Howardella	0.295181	0.141277	1.37242	0.170835	0.436168	-6.47107
Pseudomonas	0.789644	0.622729	1.37118	0.17122	0.436168	-6.47276
UCG_002	-0.974888	1.30584	-1.3606	0.174536	0.436168	-6.48711
Rothia	0.452208	0.294172	1.35065	0.177702	0.436168	-6.50053
Christensenellaceae_Uncltrd	-0.38489	0.311942	-1.34752	0.178708	0.436168	-6.50473
Oscillospirales_uncl	-0.353373	0.402023	-1.34549	0.179359	0.436168	-6.50744
Butyricimonas	0.769074	0.878801	1.32931	0.184634	0.439745	-6.52896
Salmonella	0.0520622	-0.0954433	1.32816	0.185013	0.439745	-6.53047
W5053	0.458361	0.300164	1.32218	0.186995	0.439745	-6.53836
Catonella	0.040437	-0.106763	1.28763	0.198749	0.462307	-6.58319
Lentimicrobium	0.0425185	-0.104736	1.25777	0.209334	0.481694	-6.62098
Prevotellaceae_UCG_001	0.0466816	-0.100682	1.23886	0.21625	0.487924	-6.64446
Aerococcaceae_uncl	0.184505	0.033514	1.23791	0.216602	0.487924	-6.64564
TM7x	0.0491168	-0.0983113	1.22836	0.220157	0.490768	-6.65734
Negativibacillus	-0.335889	0.334859	-1.18429	0.237123	0.523136	-6.71025
Anaeroglobus	0.454369	0.296277	1.12578	0.261051	0.569419	-6.77752
Bacteria_uncl	0.422847	0.650665	1.09371	0.274853	0.569419	-6.81295
Bulleidia	0.0574429	-0.0902043	1.08865	0.277076	0.569419	-6.81845
Flavonifractor	-0.61685	1.37421	-1.07047	0.285165	0.569419	-6.838
Saccharimonadaceae_ge	-0.0344978	-0.102709	-1.06993	0.285406	0.569419	-6.83858
Peptostreptococcus	0.33698	0.181976	1.06745	0.286523	0.569419	-6.84122
Absconditabacteriales_SR1_ge	0.044199	-0.1031	1.06385	0.288147	0.569419	-6.84503
Peptococcus	0.377605	0.437745	1.06376	0.288189	0.569419	-6.84513
Salinicoccus	0.0527323	-0.0947909	1.05671	0.291392	0.569419	-6.85258
Slackia	0.135123	-0.014568	1.05618	0.291631	0.569419	-6.85313
Staphylococcaceae_uncl	0.157751	0.00746423	1.05524	0.292063	0.569419	-6.85413
Enterobacteriaceae_uncl	0.276388	0.277012	1.05399	0.292633	0.569419	-6.85544
Micrococcales_uncl	0.120699	-0.0286129	1.05386	0.292692	0.569419	-6.85557
Muribaculaceae_ge	0.2506	0.0978699	1.03948	0.299316	0.574039	-6.87056
Acinetobacter	0.214779	0.062991	1.03553	0.301156	0.574039	-6.87465
Butyrivibrio	0.0499807	-0.0974701	1.02706	0.305118	0.574039	-6.88335
Parascardovia	0.0562253	-0.0913898	1.02562	0.305797	0.574039	-6.88482
Gardnerella	0.537977	0.377684	1.01265	0.311946	0.578237	-6.89799
Alloscardovia	0.149472	-0.000596701	0.99819	0.318894	0.578237	-6.91248
Neisseria	0.238754	0.0863359	0.988795	0.323464	0.578237	-6.92178
Family_XIII_AD3011_grp	-0.359799	0.661565	-0.979417	0.328067	0.578237	-6.93097
Clostridia_vadinBB60_grp_ge	0.707227	0.997408	0.976709	0.329405	0.578237	-6.93361
Prevotellaceae_YAB2003_grp	0.0735003	-0.0745695	0.964077	0.33569	0.578237	-6.94583
Comamonas	0.0482529	-0.0991524	0.943751	0.345965	0.578237	-6.96515
Megasphaera	0.724954	1.13038	0.943719	0.345981	0.578237	-6.96518
Rikenellaceae_RC9_gut_grp	0.196807	0.0454928	0.936813	0.349517	0.578237	-6.97166
Sphingomonas	0.0866293	-0.0617859	0.929875	0.353093	0.578237	-6.97811
Methylobacterium_Methylorubrum	0.159799	0.00945843	0.929722	0.353172	0.578237	-6.97825
Scardovia	0.148854	-0.00119824	0.923092	0.356612	0.578237	-6.98438
Peptostreptococcaceae_ge	0.056579	-0.0910454	0.919927	0.358261	0.578237	-6.98728
Bifidobacteriaceae_uncl	-0.138319	0.072303	-0.914827	0.360928	0.578237	-6.99195
Bradyrhizobium	0.153893	0.00370764	0.912728	0.36203	0.578237	-6.99386
Veillonellaceae_ge	0.138677	-0.0111082	0.912483	0.362158	0.578237	-6.99408
Pseudomonadaceae_uncl	0.100786	-0.0480018	0.911682	0.36258	0.578237	-6.99481
Olsenella	0.0856491	-0.0627403	0.910815	0.363036	0.578237	-6.9956
Lachnoanaerobaculum	0.0855265	-0.0628597	0.907365	0.364854	0.578237	-6.99872
Alloprevotella	0.271978	0.118686	0.906818	0.365143	0.578237	-6.99922
Eikenella	0.0736314	-0.0744417	0.90474	0.366241	0.578237	-7.0011
Bacteroidia_uncl	0.114556	0.0424226	0.902406	0.367478	0.578237	-7.0032
Saccharimonadales_ge	0.0473517	-0.10003	0.896433	0.370653	0.578977	-7.00855
Carnobacteriaceae_uncl	0.0690681	-0.078885	0.885966	0.376259	0.581238	-7.01785
Lachnoclostridium	-0.695983	3.27403	-0.880563	0.379174	0.581238	-7.02261
Odoribacter	-0.429437	0.780607	-0.878576	0.380249	0.581238	-7.02436
Gemella	0.239567	0.164143	0.853036	0.394237	0.592279	-7.0464
Prevotellaceae_Uncltrd	0.24593	0.170339	0.843914	0.399308	0.592279	-7.05412
Centipeda	0.0927739	-0.055803	0.826296	0.409214	0.592279	-7.0688
Paucibacter	0.112003	-0.0370804	0.825554	0.409634	0.592279	-7.06941
Granulicatella	0.200791	0.126388	0.825173	0.40985	0.592279	-7.06972
Faecalitalea	-0.310398	0.379937	-0.813809	0.416322	0.592279	-7.07901
Sutterella	-0.467354	0.92518	-0.807108	0.420166	0.592279	-7.08442
Mycoplasma	0.253681	0.100869	0.806969	0.420246	0.592279	-7.08454
Eggerthella	0.284266	0.560783	0.797268	0.42585	0.592279	-7.0923
Bacillus	0.120493	-0.0288136	0.780111	0.435866	0.592279	-7.1058
Stenotrophomonas	0.191078	0.0399141	0.779429	0.436267	0.592279	-7.10633
Parvimonas	0.28487	0.285271	0.775821	0.438392	0.592279	-7.10913
Afipia	0.138593	-0.0111901	0.770048	0.441804	0.592279	-7.11358
Citrobacter	0.274143	0.120793	0.764927	0.444844	0.592279	-7.1175
Selenomonas	0.129409	-0.0201321	0.758903	0.448434	0.592279	-7.12208
Aquabacterium	0.133558	-0.0160923	0.75619	0.450057	0.592279	-7.12413
Listeria	0.101012	-0.0477815	0.754347	0.451161	0.592279	-7.12552
Johnsonella	0.0757328	-0.0723956	0.753746	0.451521	0.592279	-7.12597
Dolosigranulum	0.0715584	-0.0764602	0.751838	0.452667	0.592279	-7.1274
Anaerovoracaceae_Uncltrd	0.0714135	-0.0766013	0.743317	0.457801	0.592279	-7.13376
Tannerella	0.105528	-0.0433846	0.740956	0.459229	0.592279	-7.1355
Ralstonia	0.0866681	-0.0617482	0.737557	0.46129	0.592279	-7.13801
Conchiformibius	0.0898134	-0.0586856	0.729049	0.466472	0.592279	-7.14424
UBA1819	0.471122	1.83707	0.714852	0.475189	0.592279	-7.15446
Bacteroidales_uncl	-0.210808	0.546752	-0.713628	0.475945	0.592279	-7.15533
Desulfovibrio	0.386318	0.729995	0.709478	0.478512	0.592279	-7.15828
Pseudoramibacter	0.122149	-0.0272005	0.708981	0.47882	0.592279	-7.15863
Phocaeicola	0.106626	-0.0423154	0.706963	0.480072	0.592279	-7.16006
Neisseriaceae_uncl	0.0933055	-0.0552854	0.700753	0.483935	0.592279	-7.16442
Leptotrichia	0.092479	-0.0560901	0.699703	0.484589	0.592279	-7.16515
F0058	0.0816496	-0.0666345	0.699217	0.484893	0.592279	-7.16549
Abiotrophia	0.206367	0.054801	0.699142	0.48494	0.592279	-7.16555
Fretibacterium	0.123143	-0.0262336	0.69134	0.489822	0.592279	-7.17096
Capnocytophaga	0.166239	0.0157284	0.688286	0.49174	0.592279	-7.17306
Anaerovoracaceae_uncl	-0.138214	0.226437	-0.68745	0.492266	0.592279	-7.17364
Bilophila	-0.442032	1.31802	-0.68494	0.493846	0.592279	-7.17535
Firmicutes_uncl	0.251693	0.606084	0.682118	0.495627	0.592279	-7.17728
Stomatobaculum	0.0973023	-0.0513938	0.675377	0.499894	0.592279	-7.18185
Tuzzerella	-0.303171	0.504759	-0.672428	0.501766	0.592279	-7.18383
Veillonellales_Selenomonadales_uncl	0.0673064	-0.00358399	0.67066	0.502891	0.592279	-7.18501
Treponema	0.165278	0.0147931	0.668999	0.503948	0.592279	-7.18612
Cardiobacterium	0.0568576	-0.0907742	0.668431	0.50431	0.592279	-7.1865
Mitochondria_ge	0.129972	-0.0195837	0.665028	0.506482	0.592279	-7.18877
Actinobacillus	0.0779909	-0.0701969	0.654195	0.513427	0.594859	-7.1959
Lautropia	0.0828381	-0.0654774	0.650008	0.516124	0.594859	-7.19862
Anaerovoracaceae_ge	-0.242595	0.512671	-0.648609	0.517027	0.594859	-7.19953
Providencia	0.095514	-0.053135	0.641913	0.521361	0.596637	-7.20384
Bergeyella	0.0730364	-0.0750211	0.607047	0.544223	0.614684	-7.22558
Aggregatibacter	0.114798	-0.0343583	0.603968	0.546266	0.614684	-7.22744
DTU089	-0.240335	0.525173	-0.601485	0.547916	0.614684	-7.22893
Cryptobacterium	0.054888	-0.0926919	0.600428	0.54862	0.614684	-7.22957
Filifactor	0.0707842	-0.0772141	0.578921	0.563024	0.62156	-7.24223
Tannerellaceae_uncl	0.104121	0.109279	0.577731	0.563826	0.62156	-7.24291
Bacilli_uncl	0.101244	0.151528	0.574289	0.566151	0.62156	-7.24489
Alcaligenaceae_ge	0.0888728	-0.0596014	0.572737	0.5672	0.62156	-7.24578
Solobacterium	0.132882	0.0602659	0.569665	0.56928	0.62156	-7.24753
Haemophilus	-0.0922262	-0.0197224	-0.562053	0.574449	0.624021	-7.25183
Anaerotruncus	-0.157099	0.339011	-0.550107	0.582606	0.627578	-7.25847
Streptococcus	-0.374524	2.1254	-0.548673	0.583589	0.627578	-7.25925
Selenomonadaceae_uncl	-0.0255016	-0.0939497	-0.511855	0.609083	0.651567	-7.27875
Phascolarctobacterium	0.375745	1.41024	0.507708	0.611986	0.651567	-7.28086
Sellimonas	0.27054	0.957294	0.496106	0.620139	0.656979	-7.28667
Gammaproteobacteria_uncl	0.0547799	-0.0157808	0.465872	0.641604	0.676371	-7.3012
Collinsella	0.15424	0.336905	0.433754	0.664741	0.697326	-7.31562
Eisenbergiella	-0.200109	0.906093	-0.400197	0.689262	0.719522	-7.3296
Clostridium_sensu_stricto_1	-0.158864	0.589147	-0.363299	0.716606	0.744436	-7.34367
Streptococcaceae_uncl	0.0420827	0.0169078	0.357927	0.72062	0.744988	-7.34561
Parabacteroides	0.19924	1.2712	0.330254	0.74141	0.762095	-7.35512
Lactococcus	0.121065	0.292896	0.326444	0.744289	0.762095	-7.35637
Defluviitaleaceae_UCG_011	-0.0408463	-0.00708041	-0.310841	0.756111	0.770513	-7.36133
Bacillales_uncl	-0.0159579	-0.0846571	-0.275179	0.783345	0.794482	-7.37177
Veillonella	-0.143405	1.48122	-0.190079	0.849361	0.857373	-7.39155
Oribacterium	0.00972056	0.017362	0.0481915	0.961592	0.966106	-7.40845
Erysipelatoclostridium	-0.0152418	1.08262	-0.0306094	0.975599	0.975599	-7.40914

## Sheet: Fig1_oral_lung
	logFC	AveExpr	t	P.Value	adj.P.Val	B
Lachnoanaerobaculum	0.680977	0.888632	7.08598	2.72552e-12	3.88537e-10	17.1351
Saccharimonadaceae_ge	0.19467	0.0289463	7.04401	3.63118e-12	3.88537e-10	16.855
Scardovia	0.7346	0.635958	6.87105	1.16588e-11	8.31661e-10	15.7164
Oribacterium	0.749269	1.13757	6.59634	7.06113e-11	3.77771e-09	13.9606
Campylobacter	0.975883	2.62028	6.22765	7.15954e-10	3.06428e-08	11.7071
Parvimonas	0.724719	1.13237	5.9642	3.48912e-09	1.24445e-07	10.1698
F0058	0.544142	0.463156	5.83917	7.24449e-09	2.21475e-07	9.46176
Selenomonas	0.652453	1.17144	5.60461	2.74997e-08	7.35617e-07	8.17108
Centipeda	0.496618	0.672688	5.42466	7.4056e-08	1.71766e-06	7.21449
Atopobium	0.700397	1.75052	5.40981	8.02645e-08	1.71766e-06	7.13683
Veillonella	0.97096	4.36441	5.35842	1.05883e-07	2.0599e-06	6.86972
Mogibacterium	0.473661	0.79652	5.30672	1.39583e-07	2.48924e-06	6.60341
Treponema	0.599025	0.961503	5.03034	5.87484e-07	9.6709e-06	5.22101
Dialister	0.559265	1.07397	4.87615	1.27173e-06	1.94393e-05	4.48024
Rothia	0.81549	3.27081	4.80368	1.81496e-06	2.58934e-05	4.13962
Johnsonella	0.273962	0.182911	4.78167	2.02011e-06	2.62807e-05	4.03714
Parascardovia	0.2079	0.064189	4.77489	2.08772e-06	2.62807e-05	4.00564
Capnocytophaga	0.678697	1.55054	4.74066	2.46337e-06	2.92867e-05	3.84739
Stomatobaculum	0.512739	0.99801	4.7124	2.82177e-06	3.1782e-05	3.71753
Shuttleworthia	0.237824	0.190506	4.55242	6.00671e-06	6.42718e-05	2.99634
Haemophilus	-0.657697	0.95185	-4.49107	7.97663e-06	7.94937e-05	2.7261
Anaeroglobus	0.455697	0.62814	4.48579	8.17225e-06	7.94937e-05	2.70303
Anaerovoracaceae_ge	0.442093	0.786532	4.44624	9.79259e-06	9.11137e-05	2.53086
Leptotrichia	0.550615	1.19622	4.41465	1.13031e-05	0.000100786	2.39441
Micrococcales_uncl	0.132168	0.0837062	4.38817	1.27387e-05	0.000109043	2.28074
Kingella	0.243755	0.184401	4.31936	1.73293e-05	0.000140221	1.98843
Stenotrophomonas	-0.403912	0.253856	-4.3147	1.76915e-05	0.000140221	1.9688
Mitochondria_ge	-0.187126	0.0392011	-4.28364	2.02973e-05	0.00015513	1.83843
Saccharimonadales_ge	0.0929474	-0.0192617	4.2493	2.3603e-05	0.000174174	1.69537
Lactobacillus	0.703434	2.00442	4.18744	3.08924e-05	0.000220366	1.44044
Afipia	-0.188403	0.0892821	-4.09014	4.68443e-05	0.000323377	1.04678
Fretibacterium	0.322299	0.400811	4.03752	5.84645e-05	0.000390981	0.83761
Prevotellaceae_uncl	0.34377	0.673331	3.97358	7.62741e-05	0.000494626	0.586945
TM7x	0.114281	0.0292904	3.94736	8.49714e-05	0.00053482	0.48527
Prevotellaceae_YAB2003_grp	0.153855	0.143756	3.91133	9.8464e-05	0.000602037	0.346608
Sphingomonas	-0.136313	0.0222486	-3.87624	0.00011353	0.000674872	0.212774
Bifidobacteriaceae_uncl	0.119372	0.0550348	3.8264	0.000138715	0.000802297	0.0246512
Anaerovoracaceae_uncl	0.10399	0.059688	3.78243	0.000165226	0.000930484	-0.139356
Fusobacterium	0.663546	2.70969	3.75236	0.000186029	0.00102077	-0.250445
Providencia	-0.153312	-0.0062133	-3.65151	0.000275242	0.00145686	-0.616731
Cardiobacterium	0.211135	0.155242	3.63952	0.000288194	0.00145686	-0.659651
Peptostreptococcaceae_ge	0.121078	0.0234965	3.63705	0.000290929	0.00145686	-0.668468
Pseudomonas	-0.452775	0.564617	-3.63543	0.000292734	0.00145686	-0.674238
Pseudoramibacter	0.190263	0.118665	3.62719	0.000302099	0.0014693	-0.703618
Lentimicrobium	0.156692	0.059593	3.61826	0.000312562	0.00147991	-0.735378
Mycoplasma	0.545921	1.21285	3.61364	0.000318112	0.00147991	-0.75179
Actinobacteria_uncl	0.121151	0.116779	3.59337	0.000343549	0.00154265	-0.823499
Catonella	0.110335	0.0355231	3.59075	0.000346982	0.00154265	-0.832763
Paucibacter	-0.088698	-0.0187791	-3.58603	0.000353224	0.00154265	-0.849378
Bradyrhizobium	-0.133494	0.0253807	-3.57926	0.000362379	0.00155098	-0.873214
Tannerella	0.348764	0.719468	3.53305	0.000431	0.00180851	-1.03462
Selenomonadaceae_uncl	0.0772464	-0.00155655	3.46434	0.000555795	0.00223301	-1.27085
Acinetobacter	-0.205691	0.148128	-3.46392	0.000556655	0.00223301	-1.27228
Veillonellaceae_uncl	0.215541	0.321121	3.4606	0.000563469	0.00223301	-1.28357
Alcaligenaceae_ge	-0.125393	-0.0196468	-3.34902	0.000843537	0.00328213	-1.65715
Veillonellales_Selenomonadales_uncl	0.0776959	0.025194	3.30348	0.000991359	0.00377918	-1.80621
Bacteroidales_uncl	0.144274	0.208478	3.29915	0.0010066	0.00377918	-1.82028
Prevotellaceae_Uncltrd	0.477881	1.33478	3.24487	0.00121694	0.00449009	-1.99507
Lactobacillales_uncl	0.222326	0.626969	3.13777	0.00175594	0.006369	-2.33168
Peptococcus	0.19377	0.268145	3.0667	0.00222692	0.00794268	-2.54896
Salmonella	-0.0747676	-0.0469363	-3.05582	0.00230847	0.00809857	-2.58178
F0332	0.0844354	0.00066964	2.92059	0.00357802	0.0123499	-2.98028
Bergeyella	0.256888	0.736283	2.84492	0.00453971	0.0154206	-3.19555
Bacillaceae_uncl	-0.046683	-0.056202	-2.81275	0.00501545	0.0167704	-3.2854
Pseudomonadaceae_uncl	-0.0516002	-0.0520388	-2.78746	0.00542045	0.0178458	-3.3553
Actinobacillus	-0.231617	0.201885	-2.74363	0.00619333	0.0200262	-3.47502
Porphyromonas	0.423187	1.81449	2.73956	0.00626987	0.0200262	-3.48603
Methylobacterium_Methylorubrum	-0.103624	0.0551497	-2.72935	0.00646566	0.0201351	-3.5136
Prevotella	0.560279	4.69806	2.72799	0.00649214	0.0201351	-3.51726
Ralstonia	-0.0756102	-0.0274923	-2.72029	0.00664406	0.0201777	-3.53798
Streptococcaceae_uncl	0.0741922	0.0643633	2.71777	0.00669446	0.0201777	-3.54475
Olsenella	0.147218	0.105892	2.71147	0.00682194	0.0202763	-3.56164
Anaerovoracaceae_Uncltrd	0.109079	0.0683232	2.67239	0.00766316	0.0224646	-3.6656
Alloprevotella	0.415716	1.77446	2.66652	0.00779715	0.0225485	-3.68107
Rikenellaceae_RC9_gut_grp	0.163353	0.216205	2.65613	0.00803967	0.0229399	-3.7084
Enterobacteriaceae_uncl	-0.150178	0.118855	-2.6499	0.00818819	0.0230562	-3.72472
Lachnospiraceae_Uncltrd	0.0998832	0.0472928	2.5878	0.00980962	0.0272088	-3.88546
Firmicutes_uncl	0.133538	0.244016	2.58142	0.0099914	0.0272088	-3.90175
Cryptobacterium	0.0885128	0.0428046	2.57958	0.0100444	0.0272088	-3.90645
Gammaproteobacteria_uncl	-0.0634058	-0.00761016	-2.50704	0.0123443	0.0329313	-4.08888
Anaerococcus	0.286317	0.932353	2.50358	0.0124646	0.0329313	-4.09744
Lautropia	0.176753	0.242402	2.47579	0.0134712	0.0351565	-4.16588
Phocaeicola	0.140032	0.13366	2.46843	0.0137496	0.0354509	-4.18388
Absconditabacteriales_SR1_ge	0.0960304	0.0336819	2.44779	0.0145575	0.037087	-4.23407
Howardella	0.124209	0.22231	2.43815	0.0149487	0.0376356	-4.25736
Aquabacterium	-0.0607684	-0.0246615	-2.41413	0.015965	0.0397268	-4.31502
Listeria	-0.0668377	-0.0324406	-2.38013	0.0175073	0.043064	-4.39568
Enterobacterales_uncl	-0.0989684	0.0895315	-2.36824	0.0180763	0.0439582	-4.4236
Bacteria_uncl	0.141621	0.343238	2.33577	0.0197152	0.047405	-4.49921
Bacillus	-0.060179	-0.0220746	-2.1339	0.0331118	0.0787325	-4.94598
Veillonellaceae_ge	0.0645967	0.0285543	2.0854	0.0373049	0.0869765	-5.04737
Streptococcus	0.350218	4.93906	2.08325	0.0375007	0.0869765	-5.0518
Escherichia_Shigella	-0.285882	0.906289	-2.08001	0.0377982	0.0869765	-5.0585
Carnobacteriaceae_uncl	0.0462211	0.00671966	2.03361	0.0422743	0.0962415	-5.15309
Bacteroidia_uncl	0.0415779	-0.00104533	2.02065	0.0436023	0.0982199	-5.17913
Neisseriaceae_uncl	0.197017	0.539355	1.96935	0.0492092	0.109695	-5.28059
Finegoldia	0.19856	0.777576	1.8557	0.0638117	0.140781	-5.49616
Lawsonella	0.128727	0.362505	1.824	0.0684734	0.149523	-5.55403
Defluviitaleaceae_UCG_011	0.052987	0.0100649	1.78592	0.0744379	0.160906	-5.62222
Peptoniphilus	0.19596	0.911622	1.75284	0.0799586	0.171111	-5.6803
Bacillales_uncl	-0.0297064	-0.0454429	-1.71968	0.0858235	0.18088	-5.73744
Staphylococcus	0.382188	3.2586	1.71754	0.0862139	0.18088	-5.7411
Slackia	0.0443939	-0.00048744	1.71082	0.087448	0.181688	-5.75253
Klebsiella	-0.231471	0.670567	-1.69072	0.0912258	0.187715	-5.78646
Corynebacterium	0.28996	1.8293	1.67765	0.0937516	0.191075	-5.80831
Filifactor	0.090664	0.154725	1.64093	0.10115	0.204209	-5.8688
Granulicatella	0.248543	2.21386	1.62606	0.104276	0.206749	-5.89291
Lachnospiraceae_uncl	0.132465	0.81423	1.62575	0.104341	0.206749	-5.8934
Bacilli_uncl	0.07318	0.249628	1.61809	0.105983	0.208077	-5.90575
Blautia	-0.13353	0.649451	-1.47819	0.139696	0.271772	-6.12084
Bifidobacterium	0.163564	0.889444	1.44957	0.147515	0.284399	-6.16246
Conchiformibius	0.122159	0.448088	1.44373	0.14915	0.284984	-6.17084
Pseudocitrobacter	-0.033	-0.0091605	-1.34877	0.177741	0.336606	-6.30259
Abiotrophia	0.1463	0.649965	1.33779	0.181291	0.340319	-6.31724
Peptostreptococcus	0.130992	0.63664	1.3043	0.192452	0.358129	-6.36121
Bacteroides	-0.151267	1.35235	-1.25539	0.209654	0.386775	-6.42343
Clostridia_UCG_014_ge	0.0955674	0.376885	1.24438	0.213673	0.390821	-6.43711
Faecalibacterium	-0.093112	0.296215	-1.20237	0.229524	0.416256	-6.48819
Staphylococcaceae_uncl	0.0482912	0.0911926	1.19714	0.231558	0.416415	-6.49444
Agathobacter	-0.075084	0.220768	-1.18135	0.237766	0.424017	-6.51311
Clostridia_vadinBB60_grp_ge	0.0815546	0.236548	1.12364	0.261454	0.462407	-6.57923
Desulfovibrio	0.0668035	0.15473	1.10478	0.269539	0.472799	-6.60013
Coprococcus	-0.0353878	0.0205991	-1.09255	0.274872	0.47654	-6.61348
Gemella	-0.178058	2.19382	-1.0897	0.276126	0.47654	-6.61658
Actinomyces	0.155612	2.42355	1.08275	0.279198	0.477987	-6.62409
Prevotellaceae_UCG_001	0.034883	0.0196751	1.05674	0.290906	0.494079	-6.65176
Hungatella	-0.070174	0.268714	-1.04864	0.294615	0.496437	-6.66024
Lachnoclostridium	-0.0887778	0.777266	-0.991283	0.321805	0.538018	-6.71842
W5053	0.0417795	0.0730891	0.945898	0.344446	0.571407	-6.76215
Ruminococcus	-0.0548141	0.179706	-0.928897	0.353184	0.581395	-6.778
Solobacterium	0.0859922	0.76329	0.917133	0.359311	0.586965	-6.7888
Salinicoccus	-0.0176171	-0.0436981	-0.898198	0.369312	0.598733	-6.8059
Dorea	-0.0380447	0.0767577	-0.867829	0.385711	0.620618	-6.83258
Oscillospirales_ge	-0.0521863	0.284363	-0.842834	0.399538	0.638068	-6.85385
Romboutsia	-0.031162	0.0382542	-0.826849	0.408535	0.647603	-6.86713
Anaerostipes	-0.0380718	0.125428	-0.80739	0.419648	0.660329	-6.88295
Family_XIII_UCG_001	0.0186629	-0.00280126	0.779647	0.435797	0.676677	-6.90485
Butyrivibrio	0.0153232	-0.0273069	0.778688	0.436362	0.676677	-6.90559
Comamonas	0.0279639	0.00779573	0.754981	0.450451	0.6935	-6.92368
Subdoligranulum	-0.049261	0.196946	-0.747899	0.45471	0.695057	-6.92898
Collinsella	-0.0266848	0.0228288	-0.737872	0.460778	0.699337	-6.93639
Muribaculaceae_ge	0.0303535	0.0497393	0.695937	0.486642	0.73339	-6.96631
Butyricicoccus	-0.019035	0.0228021	-0.6856	0.493136	0.735248	-6.97341
Neisseria	-0.124974	1.76822	-0.683049	0.494746	0.735248	-6.97515
Akkermansia	-0.0559389	0.348487	-0.639905	0.522392	0.77019	-7.00355
Ruminococcaceae_Uncltrd	-0.0274466	0.109509	-0.635196	0.525457	0.77019	-7.00654
S5_A14a	0.0337159	0.149087	0.614547	0.539004	0.779466	-7.01938
Oscillospiraceae_uncl	-0.026393	0.130349	-0.614447	0.53907	0.779466	-7.01945
Varibaculum	0.0327199	0.191432	0.593339	0.553098	0.786887	-7.03213
Ruminococcaceae_IncSed	-0.0362339	0.354075	-0.589715	0.555525	0.786887	-7.03427
Murdochiella	0.0367637	0.178832	0.579841	0.562163	0.786887	-7.04001
NK4A214_grp	-0.0301611	0.105671	-0.578894	0.562801	0.786887	-7.04056
Eikenella	0.0293942	0.14707	0.577813	0.56353	0.786887	-7.04118
Monoglobus	-0.0189601	0.0238216	-0.570607	0.568404	0.786887	-7.0453
Clostridium_sensu_stricto_1	-0.0241314	0.0782966	-0.568339	0.569942	0.786887	-7.04659
Pasteurellaceae_uncl	-0.0496171	0.432025	-0.560744	0.575107	0.788929	-7.05085
Family_XIII_AD3011_grp	-0.0210424	0.087333	-0.548168	0.583708	0.795628	-7.05779
Negativicoccus	0.0283843	0.115492	0.537141	0.591299	0.800873	-7.06375
Alloscardovia	0.0325525	0.226819	0.506672	0.612505	0.822918	-7.07958
Bulleidia	0.0150044	0.0177754	0.499482	0.617558	0.822918	-7.08318
Alistipes	-0.0432174	0.471361	-0.497278	0.619111	0.822918	-7.08427
Enterococcus	-0.0755683	1.04959	-0.486709	0.626579	0.827703	-7.08945
Clostridia_uncl	0.0241412	0.235342	0.477228	0.633312	0.828726	-7.094
Parasutterella	-0.0301503	0.136793	-0.474321	0.635382	0.828726	-7.09537
Aggregatibacter	0.0420587	0.338377	0.463027	0.643454	0.828726	-7.10064
Aerococcaceae_uncl	-0.0120345	0.0164121	-0.459848	0.645733	0.828726	-7.1021
Faecalitalea	-0.0177366	0.00801184	-0.458478	0.646716	0.828726	-7.10273
Ezakiella	0.0349149	0.301297	0.444	0.657146	0.837079	-7.10923
Christensenellaceae_Uncltrd	-0.0138843	0.0103078	-0.434734	0.663856	0.840623	-7.11329
UCG_002	-0.0309315	0.233036	-0.421336	0.673607	0.847756	-7.11899
Erysipelatoclostridium	-0.021825	0.194623	-0.405107	0.685492	0.847756	-7.12567
UCG_005	-0.0202506	0.103109	-0.402344	0.687523	0.847756	-7.12678
Lachnospiraceae_UCG_010	-0.0138843	0.0248673	-0.401845	0.68789	0.847756	-7.12698
Fusicatenibacter	-0.0178457	0.0713977	-0.399933	0.689297	0.847756	-7.12774
Phascolarctobacterium	-0.0300725	0.283337	-0.39364	0.693937	0.848585	-7.13023
Eubacterium	-0.016845	0.0614959	-0.383734	0.701263	0.852002	-7.13406
Eggerthella	-0.0146496	0.0655244	-0.370526	0.711075	0.852002	-7.13902
Oscillospirales_uncl	-0.0109657	0.0354228	-0.370006	0.711462	0.852002	-7.13921
Parabacteroides	-0.0202136	0.19403	-0.368404	0.712656	0.852002	-7.1398
Butyricimonas	-0.0213243	0.133798	-0.354837	0.722792	0.857644	-7.14469
Oscillospiraceae_Uncltrd	-0.0110406	0.0603592	-0.350834	0.725792	0.857644	-7.14609
Tuzzerella	-0.0166298	0.0663442	-0.346031	0.729398	0.857644	-7.14776
Colidextribacter	-0.0157018	0.121695	-0.334041	0.738424	0.85782	-7.15182
Lachnospiraceae_ge	-0.0259569	0.50492	-0.329918	0.741536	0.85782	-7.15318
Anaerotruncus	-0.0108908	0.0362015	-0.326914	0.743806	0.85782	-7.15416
Sellimonas	-0.019967	0.170855	-0.321782	0.74769	0.85782	-7.15582
Dolosigranulum	0.018178	0.066591	0.319274	0.74959	0.85782	-7.15662
Flavonifractor	-0.0198777	0.273773	-0.30892	0.757452	0.860436	-7.15986
Mobiluncus	-0.0169463	0.130532	-0.305678	0.759918	0.860436	-7.16085
Tannerellaceae_uncl	-0.00502177	-0.0270503	-0.298707	0.76523	0.861891	-7.16295
Megasphaera	-0.0239927	0.2867	-0.263874	0.791936	0.875714	-7.1727
Intestinimonas	-0.0101069	0.0592601	-0.262252	0.793185	0.875714	-7.17313
Christensenellaceae_R_7_grp	-0.0135662	0.147673	-0.258682	0.795938	0.875714	-7.17405
Fastidiosipila	0.0157242	0.194492	0.254547	0.799129	0.875714	-7.17511
DTU089	-0.0114625	0.0739535	-0.250673	0.802122	0.875714	-7.17608
Intestinibacter	-0.00949892	0.0279827	-0.249596	0.802955	0.875714	-7.17635
Negativibacillus	-0.00821825	0.0364993	-0.245469	0.806148	0.875714	-7.17737
Gardnerella	-0.0176673	0.157114	-0.234889	0.814347	0.880153	-7.1799
Sutterella	-0.0130543	0.190252	-0.210296	0.833483	0.896308	-7.18535
Odoribacter	-0.0104726	0.121476	-0.201339	0.840477	0.899311	-7.18718
Lactococcus	-0.00954771	0.0704146	-0.185989	0.852494	0.907631	-7.19014
UBA1819	-0.0126861	0.371636	-0.17552	0.860709	0.908809	-7.19203
Ruminococcaceae_uncl	-0.00669342	0.10471	-0.173756	0.862095	0.908809	-7.19233
Bilophila	0.0127972	0.337517	0.166384	0.867891	0.910434	-7.19358
Chloroplast_ge	-0.00715156	0.0868223	-0.156799	0.875437	0.913871	-7.19513
Fenollaria	0.0127377	0.361183	0.140493	0.888301	0.922798	-7.19754
Citrobacter	0.00771329	0.108465	0.129102	0.897304	0.926255	-7.19907
Facklamia	-0.00607085	0.0994474	-0.116172	0.907541	0.926255	-7.20065
Eisenbergiella	-0.00642883	0.169909	-0.114524	0.908847	0.926255	-7.20084
Acidaminococcus	-0.00902588	0.219892	-0.114404	0.908942	0.926255	-7.20085
Roseburia	-0.00465951	0.0836675	-0.101437	0.919226	0.92707	-7.20224
Oscillibacter	-0.006352	0.292657	-0.0988413	0.921286	0.92707	-7.2025
Methanobrevibacter	-0.00483393	0.0839257	-0.0970118	0.922738	0.92707	-7.20268
Erysipelotrichaceae_ge	-0.00357069	0.256325	-0.0550433	0.956116	0.956116	-7.20586

## Sheet: Fig1_lung_gut
	logFC	AveExpr	t	P.Value	adj.P.Val	B
Bacteroides	-4.57814	1.35235	-32.5504	9.23529e-156	1.97635e-153	345.227
Lachnoclostridium	-3.33223	0.777266	-31.876	2.6902e-151	2.87851e-149	334.953
Lachnospiraceae_uncl	-2.51434	0.81423	-26.437	2.53636e-115	1.80927e-113	252.176
Lachnospiraceae_ge	-2.25519	0.50492	-24.5567	4.74196e-103	2.53695e-101	223.947
Ruminococcaceae_IncSed	-1.73489	0.354075	-24.1899	1.12171e-100	4.80093e-99	218.487
Anaerococcus	-2.98236	0.932353	-22.3413	7.51125e-89	2.67901e-87	191.29
Blautia	-2.35055	0.649451	-22.2924	1.53137e-88	4.68161e-87	190.579
UBA1819	-1.8718	0.371636	-22.1867	7.13382e-88	1.9083e-86	189.043
Alistipes	-2.22063	0.471361	-21.8903	5.25873e-86	1.25041e-84	184.749
Finegoldia	-2.59286	0.777576	-20.7602	5.81959e-79	1.24539e-77	168.554
Oscillibacter	-1.55036	0.292657	-20.6678	2.16203e-78	4.20612e-77	167.244
Peptoniphilus	-2.66046	0.911622	-20.3876	1.14381e-76	2.0398e-75	163.283
Clostridia_uncl	-1.15404	0.235342	-19.5444	1.54528e-71	2.54377e-70	151.491
Flavonifractor	-1.4553	0.273773	-19.3761	1.59396e-70	2.43648e-69	149.162
Erysipelotrichaceae_ge	-1.39387	0.256325	-18.4082	9.06007e-65	1.29257e-63	135.939
Oscillospirales_ge	-1.28983	0.284363	-17.8465	1.71727e-61	2.29685e-60	128.41
Erysipelatoclostridium	-1.09946	0.194623	-17.4836	2.11847e-59	2.66677e-58	123.607
Streptococcus	3.41474	4.93906	17.4019	6.2256e-59	7.40155e-58	122.532
Ruminococcaceae_uncl	-0.772845	0.10471	-17.1878	1.03499e-57	1.16573e-56	119.728
Oscillospiraceae_uncl	-0.851835	0.130349	-16.9897	1.37243e-56	1.4685e-55	117.15
Rothia	3.33629	3.27081	16.8366	1.00186e-55	1.02095e-54	115.168
Parabacteroides	-1.07292	0.19403	-16.7526	2.96885e-55	2.88788e-54	114.085
Akkermansia	-1.67029	0.348487	-16.3693	4.06729e-53	3.78435e-52	109.179
Hungatella	-1.2442	0.268714	-15.9285	1.07844e-50	9.61611e-50	103.616
Ezakiella	-1.43904	0.301297	-15.6776	2.48742e-49	2.12923e-48	100.488
Eisenbergiella	-1.02034	0.169909	-15.572	9.23656e-49	7.6024e-48	99.1805
Oscillospiraceae_Uncltrd	-0.567389	0.0603592	-15.4463	4.379e-48	3.47076e-47	97.6296
Varibaculum	-0.99071	0.191432	-15.3912	8.63657e-48	6.60081e-47	96.9528
Ruminococcaceae_Uncltrd	-0.770275	0.109509	-15.2721	3.73148e-47	2.75357e-46	95.4945
Phascolarctobacterium	-1.34766	0.283337	-15.1128	2.618e-46	1.8675e-45	93.5533
Family_XIII_AD3011_grp	-0.676339	0.087333	-15.0944	3.27344e-46	2.25973e-45	93.3307
Colidextribacter	-0.816739	0.121695	-14.8857	4.1162e-45	2.75271e-44	90.8083
UCG_002	-1.24279	0.233036	-14.5031	4.02715e-43	2.61154e-42	86.2428
Veillonella	3.06247	4.36441	14.4791	5.35479e-43	3.37036e-42	85.959
Fenollaria	-1.52933	0.361183	-14.451	7.47324e-43	4.56935e-42	85.627
Granulicatella	2.56715	2.21386	14.3887	1.56342e-42	9.29365e-42	84.8918
Bilophila	-1.27984	0.337517	-14.2556	7.50556e-42	4.34105e-41	83.3295
Sutterella	-1.03181	0.190252	-14.2401	9.01002e-42	5.07406e-41	83.1475
Fastidiosipila	-1.00951	0.194492	-14.0005	1.48085e-40	8.12568e-40	80.3599
Christensenellaceae_R_7_grp	-0.856353	0.147673	-13.9893	1.68655e-40	9.02307e-40	80.2304
Gemella	2.63948	2.19382	13.8389	9.62405e-40	5.02328e-39	78.4965
Anaerostipes	-0.759431	0.125428	-13.7976	1.54882e-39	7.89161e-39	78.0228
Lawsonella	-1.1293	0.362505	-13.7088	4.29568e-39	2.13785e-38	77.0072
Sellimonas	-0.980702	0.170855	-13.5401	2.94893e-38	1.43425e-37	75.0896
Oscillospirales_uncl	-0.465895	0.0354228	-13.4677	6.7046e-38	3.18841e-37	74.2721
Faecalibacterium	-1.197	0.296215	-13.2423	8.50227e-37	3.9554e-36	71.7442
Murdochiella	-0.966259	0.178832	-13.0562	6.77404e-36	3.08435e-35	69.6791
Odoribacter	-0.790765	0.121476	-13.0244	9.64021e-36	4.29793e-35	69.3281
Intestinimonas	-0.578244	0.0592601	-12.8542	6.30184e-35	2.75223e-34	67.4603
Agathobacter	-0.95086	0.220768	-12.8169	9.4916e-35	4.0624e-34	67.0528
Subdoligranulum	-0.974315	0.196946	-12.6728	4.57152e-34	1.91825e-33	65.4892
Eggerthella	-0.582725	0.0655244	-12.6267	7.54337e-34	3.10439e-33	64.9911
UCG_005	-0.728716	0.103109	-12.4038	8.34172e-33	3.36817e-32	62.6012
Butyricicoccus	-0.401848	0.0228021	-12.3998	8.70557e-33	3.44999e-32	62.5588
Butyricimonas	-0.869589	0.133798	-12.3966	9.00692e-33	3.50451e-32	62.5249
Ruminococcus	-0.849486	0.179706	-12.3329	1.77907e-32	6.79859e-32	61.8481
S5_A14a	-0.789088	0.149087	-12.322	1.99894e-32	7.50479e-32	61.7322
Anaerotruncus	-0.477865	0.0362015	-12.2889	2.84363e-32	1.0492e-31	61.3818
Negativibacillus	-0.474531	0.0364993	-12.1427	1.33885e-31	4.85619e-31	59.8415
NK4A214_grp	-0.732877	0.105671	-12.0509	3.51866e-31	1.25499e-30	58.881
Parasutterella	-0.891769	0.136793	-12.019	4.91403e-31	1.72394e-30	58.549
Megasphaera	-1.26723	0.2867	-11.9401	1.12083e-30	3.86868e-30	57.7295
DTU089	-0.63677	0.0739535	-11.9301	1.24386e-30	4.22516e-30	57.626
Negativicoccus	-0.733417	0.115492	-11.8904	1.88023e-30	6.28701e-30	57.2154
Escherichia_Shigella	-1.89088	0.906289	-11.7863	5.53154e-30	1.82115e-29	56.1431
Acidaminococcus	-1.06972	0.219892	-11.616	3.17988e-29	1.03105e-28	54.4053
Clostridium_sensu_stricto_1	-0.573334	0.0782966	-11.5683	5.1764e-29	1.65336e-28	53.9212
Facklamia	-0.689564	0.0994474	-11.3048	7.4121e-28	2.33263e-27	51.2776
Bacteroidales_uncl	-0.572928	0.208478	-11.224	1.66095e-27	5.15136e-27	50.4763
Actinomyces	1.87171	2.42355	11.1573	3.22391e-27	9.85596e-27	49.8178
Roseburia	-0.597014	0.0836675	-11.1346	4.03779e-27	1.21702e-26	49.5943
Dorea	-0.559229	0.0767577	-10.9286	3.06045e-26	9.09633e-26	47.5836
Desulfovibrio	-0.768939	0.15473	-10.8944	4.27185e-26	1.2523e-25	47.2526
Eubacterium	-0.555036	0.0614959	-10.8322	7.8256e-26	2.26308e-25	46.6518
Lachnospiraceae_UCG_010	-0.433061	0.0248673	-10.7379	1.94662e-25	5.55435e-25	45.7475
Monoglobus	-0.41488	0.0238216	-10.6968	2.89065e-25	8.13946e-25	45.3552
Mobiluncus	-0.690837	0.130532	-10.6758	3.5371e-25	9.83039e-25	45.1549
Bacteria_uncl	-0.752296	0.343238	-10.6298	5.49347e-25	1.50718e-24	44.7181
Firmicutes_uncl	-0.639891	0.244016	-10.5973	7.49525e-25	2.03036e-24	44.4099
Tuzzerella	-0.592066	0.0663442	-10.5543	1.12799e-24	3.01736e-24	44.0044
Fusicatenibacter	-0.54868	0.0713977	-10.5343	1.36408e-24	3.60387e-24	43.8159
Neisseria	2.24252	1.76822	10.5004	1.88276e-24	4.91355e-24	43.4962
Alloprevotella	1.9036	1.77446	10.4606	2.74117e-24	7.0676e-24	43.1236
Methanobrevibacter	-0.602404	0.0839257	-10.3573	7.245e-24	1.84575e-23	42.1597
Capnocytophaga	1.65407	1.55054	9.89808	4.97355e-22	1.25216e-21	37.9676
Christensenellaceae_Uncltrd	-0.36882	0.0103078	-9.89347	5.18519e-22	1.29027e-21	37.9263
Intestinibacter	-0.43918	0.0279827	-9.88646	5.52467e-22	1.35894e-21	37.8635
Romboutsia	-0.424404	0.0382542	-9.6475	4.68872e-21	1.14021e-20	35.7451
W5053	-0.483298	0.0730891	-9.37412	5.1439e-20	1.23685e-19	33.3737
Leptotrichia	1.35733	1.19622	9.32327	7.98182e-20	1.8979e-19	32.9389
Haemophilus	1.56538	0.95185	9.15751	3.29872e-19	7.75744e-19	31.535
Selenomonas	1.20827	1.17144	8.89193	3.06848e-18	7.13756e-18	29.3295
Fusobacterium	1.81918	2.70969	8.8134	5.87256e-18	1.35132e-17	28.6879
Bergeyella	0.917693	0.736283	8.70682	1.40659e-17	3.20225e-17	27.8247
Stomatobaculum	1.09672	0.99801	8.63526	2.51598e-17	5.66758e-17	27.2502
Collinsella	-0.356518	0.0228288	-8.44566	1.15214e-16	2.56831e-16	25.7476
Enterococcus	-1.52086	1.04959	-8.39181	1.766e-16	3.89613e-16	25.3259
Porphyromonas	-1.48467	1.81449	-8.23407	6.08848e-16	1.32952e-15	24.1045
Faecalitalea	-0.356726	0.00801184	-7.89985	7.8552e-15	1.69799e-14	21.5828
Lachnoanaerobaculum	0.882896	0.888632	7.87068	9.77789e-15	2.09247e-14	21.367
Oribacterium	1.04138	1.13757	7.85437	1.10485e-14	2.34097e-14	21.2466
Coprococcus	-0.293541	0.0205991	-7.76414	2.16297e-14	4.53801e-14	20.5849
Peptococcus	-0.568212	0.268145	-7.70425	3.36605e-14	6.99354e-14	20.1493
Clostridia_vadinBB60_grp_ge	-0.649184	0.236548	-7.66272	4.56641e-14	9.39627e-14	19.849
Solobacterium	0.80336	0.76329	7.34038	4.64271e-13	9.46228e-13	17.5673
Veillonellaceae_uncl	-0.533483	0.321121	-7.338	4.72145e-13	9.53199e-13	17.5507
Prevotellaceae_Uncltrd	1.23241	1.33478	7.16916	1.53706e-12	3.07413e-12	16.3908
Anaerovoracaceae_uncl	-0.229323	0.059688	-7.14597	1.80426e-12	3.5751e-12	16.2333
Tannerella	0.791681	0.719468	6.87074	1.16831e-11	2.29374e-11	14.3998
Treponema	0.9032	0.961503	6.49787	1.32583e-10	2.57935e-10	12.0199
Gardnerella	-0.565763	0.157114	-6.4441	1.86373e-10	3.59314e-10	11.6867
Centipeda	0.686452	0.672688	6.42385	2.11747e-10	4.04588e-10	11.5619
Mycoplasma	1.12258	1.21285	6.36603	3.04244e-10	5.76178e-10	11.2074
Pasteurellaceae_uncl	0.650631	0.432025	6.29946	4.6017e-10	8.63828e-10	10.803
Tannerellaceae_uncl	-0.121381	-0.0270503	-6.18551	9.2613e-10	1.72341e-09	10.1197
Conchiformibius	0.590459	0.448088	5.97844	3.20783e-09	5.91789e-09	8.90758
Neisseriaceae_uncl	0.678743	0.539355	5.81245	8.45387e-09	1.54626e-08	7.96355
Prevotella	1.38323	4.69806	5.76988	1.07971e-08	1.95811e-08	7.72543
Klebsiella	-0.899755	0.670567	-5.63033	2.3813e-08	4.28233e-08	6.95623
Abiotrophia	0.706373	0.649965	5.53369	4.07727e-08	7.27113e-08	6.43384
Bacillaceae_uncl	0.101485	-0.056202	5.23851	2.00265e-07	3.54187e-07	4.89095
Bifidobacterium	-0.686601	0.889444	-5.21304	2.28925e-07	4.01556e-07	4.76153
Atopobium	0.784669	1.75052	5.19229	2.55161e-07	4.43938e-07	4.65658
Actinobacillus	0.503795	0.201885	5.11262	3.85706e-07	6.65654e-07	4.25714
Bacteroidia_uncl	-0.120415	-0.00104533	-5.01354	6.39712e-07	1.09519e-06	3.76858
Lactococcus	-0.291314	0.0704146	-4.86165	1.36606e-06	2.32014e-06	3.03721
Eikenella	0.274404	0.14707	4.62116	4.3538e-06	7.33632e-06	1.92304
Stenotrophomonas	0.5014	0.253856	4.58863	5.07269e-06	8.48091e-06	1.77646
Sphingomonas	0.185749	0.0222486	4.52516	6.81635e-06	1.13077e-05	1.49332
Afipia	0.241751	0.0892821	4.49629	7.78739e-06	1.28192e-05	1.36579
Lachnospiraceae_Uncltrd	-0.199624	0.0472928	-4.43084	1.05033e-05	1.7158e-05	1.07956
Prevotellaceae_YAB2003_grp	0.201331	0.143756	4.38488	1.2929e-05	2.09606e-05	0.880965
Pseudocitrobacter	-0.123895	-0.0091605	-4.33821	1.59351e-05	2.564e-05	0.681337
Corynebacterium	-0.865743	1.8293	-4.29128	1.96241e-05	3.13399e-05	0.482681
Bacillales_uncl	0.0855049	-0.0454429	4.24056	2.45232e-05	3.88738e-05	0.270274
Aggregatibacter	0.440923	0.338377	4.1586	3.49801e-05	5.50422e-05	-0.0677486
Prevotellaceae_UCG_001	0.158022	0.0196751	4.10115	4.47081e-05	6.9836e-05	-0.300929
Alloscardovia	0.306947	0.226819	4.093	4.62807e-05	7.17687e-05	-0.333757
Mitochondria_ge	0.207472	0.0392011	4.06886	5.12513e-05	7.89049e-05	-0.430595
Parvimonas	0.576379	1.13237	4.06373	5.23714e-05	8.00534e-05	-0.451109
Fretibacterium	0.376263	0.400811	4.03816	5.83095e-05	8.84981e-05	-0.552991
Kingella	0.260307	0.184401	3.95174	8.34584e-05	0.000125775	-0.892677
Lautropia	0.32061	0.242402	3.84733	0.000127556	0.000190888	-1.29356
F0058	0.415945	0.463156	3.82393	0.00014009	0.00020819	-1.38199
Butyrivibrio	0.0877661	-0.0273069	3.82099	0.000141743	0.000209194	-1.39306
Bulleidia	0.133479	0.0177754	3.8067	0.000150053	0.00021994	-1.44677
Catonella	0.135807	0.0355231	3.7864	0.000162645	0.000236776	-1.52271
Enterobacterales_uncl	-0.1826	0.0895315	-3.7434	0.00019269	0.000278619	-1.68232
Acinetobacter	0.258629	0.148128	3.73133	0.000202012	0.000290138	-1.72677
TM7x	0.125737	0.0292904	3.72077	0.000210524	0.000300347	-1.76558
Filifactor	0.238039	0.154725	3.69094	0.000236411	0.000335046	-1.87459
Salmonella	0.104058	-0.0469363	3.64354	0.000283782	0.000399536	-2.04606
Salinicoccus	0.0833618	-0.0436981	3.64116	0.000286386	0.000400566	-2.05463
Muribaculaceae_ge	-0.181977	0.0497393	-3.57447	0.000368978	0.000512736	-2.2921
Paucibacter	0.101805	-0.0187791	3.5262	0.000442155	0.000610459	-2.46133
Peptostreptococcus	0.405364	0.63664	3.45792	0.000569035	0.0007806	-2.69685
Dialister	-0.461818	1.07397	-3.44957	0.000586695	0.000799699	-2.72534
Scardovia	0.426538	0.635958	3.41795	0.000658322	0.000891651	-2.83265
Selenomonadaceae_uncl	0.0863687	-0.00155655	3.31843	0.000940363	0.00126565	-3.16405
Cryptobacterium	0.131103	0.0428046	3.27335	0.00110197	0.00147388	-3.31102
Cardiobacterium	0.220949	0.155242	3.26295	0.00114273	0.00151891	-3.34465
Comamonas	0.139456	0.00779573	3.22559	0.00130098	0.00171858	-3.4646
F0332	0.108189	0.00066964	3.20601	0.00139178	0.00182725	-3.52692
Carnobacteriaceae_uncl	0.0813111	0.00671966	3.06487	0.00224044	0.0029235	-3.96516
Johnsonella	0.204542	0.182911	3.05849	0.00228819	0.00296772	-3.9845
Absconditabacteriales_SR1_ge	0.137288	0.0336819	2.99801	0.0027897	0.00359636	-4.166
Bradyrhizobium	0.129162	0.0253807	2.96689	0.00308528	0.00395359	-4.25803
Dolosigranulum	0.193031	0.066591	2.90456	0.00376479	0.00479562	-4.43947
Saccharimonadales_ge	0.0738302	-0.0192617	2.89167	0.0039212	0.00496531	-4.47651
Bifidobacteriaceae_uncl	-0.10201	0.0550348	-2.80133	0.00519487	0.00653942	-4.73165
Lentimicrobium	0.139054	0.059593	2.75088	0.00605901	0.00758262	-4.87066
Shuttleworthia	0.167114	0.190506	2.74052	0.00625166	0.00777823	-4.89888
Family_XIII_UCG_001	-0.0730759	-0.00280126	-2.61533	0.00905832	0.0111924	-5.23182
Saccharimonadaceae_ge	0.0843155	0.0289463	2.61374	0.00910039	0.0111924	-5.23596
Pseudomonadaceae_uncl	0.0563121	-0.0520388	2.60612	0.00930378	0.0113772	-5.25572
Methylobacterium_Methylorubrum	0.114457	0.0551497	2.58274	0.00995377	0.0121029	-5.316
Phocaeicola	0.170156	0.13366	2.56965	0.0103348	0.0124615	-5.34949
Anaerovoracaceae_Uncltrd	0.122379	0.0683232	2.56863	0.0103652	0.0124615	-5.35211
Providencia	0.123307	-0.0062133	2.51604	0.0120354	0.0143887	-5.48497
Alcaligenaceae_ge	0.10757	-0.0196468	2.46134	0.0140223	0.016671	-5.62031
Prevotellaceae_uncl	0.240011	0.673331	2.37673	0.0176684	0.0208897	-5.82387
Staphylococcus	0.561881	3.2586	2.16326	0.0307756	0.0361867	-6.30615
Pseudomonas	0.313912	0.564617	2.15932	0.0310806	0.036334	-6.31462
Ralstonia	0.0699896	-0.0274923	2.15727	0.0312404	0.036334	-6.31903
Peptostreptococcaceae_ge	0.0818395	0.0234965	2.10612	0.0354615	0.0410203	-6.42762
Olsenella	0.124229	0.105892	1.96021	0.0502693	0.0578367	-6.72318
Aerococcaceae_uncl	-0.0585756	0.0164121	-1.91751	0.0554794	0.0634897	-6.80571
Lactobacillales_uncl	-0.155267	0.626969	-1.87735	0.0607834	0.0691896	-6.88168
Listeria	0.0613448	-0.0324406	1.87151	0.0615886	0.0697352	-6.89259
Parascardovia	0.0909238	0.064189	1.78905	0.0739327	0.0832716	-7.04309
Lactobacillus	-0.324241	2.00442	-1.65359	0.0985488	0.110416	-7.27569
Enterobacteriaceae_uncl	-0.094096	0.118855	-1.42242	0.155238	0.173026	-7.63059
Staphylococcaceae_uncl	0.0647018	0.0911926	1.37413	0.169733	0.188201	-7.69803
Bacilli_uncl	0.0716439	0.249628	1.35714	0.175067	0.193116	-7.72121
Howardella	-0.0796362	0.22231	-1.33923	0.180824	0.198443	-7.74532
Micrococcales_uncl	0.0444303	0.0837062	1.26378	0.206625	0.225601	-7.84341
Gammaproteobacteria_uncl	0.036336	-0.00761016	1.23085	0.218691	0.237563	-7.88446
Aquabacterium	0.0329796	-0.0246615	1.12244	0.261965	0.283134	-8.01192
Chloroplast_ge	0.0553791	0.0868223	1.04022	0.29851	0.32101	-8.10079
Bacillus	0.0338247	-0.0220746	1.02754	0.304434	0.325744	-8.11389
Defluviitaleaceae_UCG_011	0.0331504	0.0100649	0.957229	0.3387	0.360606	-8.18364
Rikenellaceae_RC9_gut_grp	0.0661141	0.216205	0.920983	0.357298	0.378524	-8.21767
Mogibacterium	-0.0917088	0.79652	-0.880248	0.378952	0.399403	-8.25436
Anaeroglobus	0.103987	0.62814	0.876952	0.380739	0.399403	-8.25725
Veillonellales_Selenomonadales_uncl	-0.0229795	0.025194	-0.837047	0.402781	0.420464	-8.29145
Streptococcaceae_uncl	0.0260075	0.0643633	0.816186	0.414603	0.430704	-8.3087
Veillonellaceae_ge	-0.0277613	0.0285543	-0.767812	0.442794	0.457768	-8.34701
Anaerovoracaceae_ge	0.0857103	0.786532	0.738495	0.4604	0.473681	-8.3691
Pseudoramibacter	0.0400702	0.118665	0.654445	0.512987	0.525259	-8.42765
Campylobacter	0.113253	2.62028	0.61917	0.535956	0.546165	-8.45012
Slackia	0.0179442	-0.00048744	0.592434	0.553704	0.561576	-8.46632
Citrobacter	-0.0404979	0.108465	-0.580714	0.561574	0.566872	-8.4732
Actinobacteria_uncl	-0.0166365	0.116779	-0.422737	0.672585	0.675742	-8.5525
Clostridia_UCG_014_ge	-0.0184223	0.376885	-0.205504	0.837223	0.837223	-8.62078

## Sheet: FigS1
SampleClass	total16sreads	Nof16scopies	rectalswab_soiled
ExperNegativeControl	36	NA	NA
ExperNegativeControl	79	NA	NA
ExperNegativeControl	225	NA	NA
ExperNegativeControl	133	NA	NA
ExperNegativeControl	2	NA	NA
ExperNegativeControl	14	NA	NA
ExperNegativeControl	33	NA	NA
ExperNegativeControl	1	NA	NA
ExperNegativeControl	11	NA	NA
ExperNegativeControl	19	NA	NA
ExperNegativeControl	7813	NA	NA
ExperNegativeControl	8850	NA	NA
ExperNegativeControl	270	NA	NA
ExperNegativeControl	434	NA	NA
ExperNegativeControl	508	NA	NA
ExperNegativeControl	231	NA	NA
ExperNegativeControl	20	NA	NA
ExperNegativeControl	503	NA	NA
ExperNegativeControl	322	NA	NA
ExperNegativeControl	140	NA	NA
ExperNegativeControl	22	NA	NA
ExperNegativeControl	1	NA	NA
ExperNegativeControl	4583	NA	NA
ExperNegativeControl	8198	NA	NA
ExperNegativeControl	7641	NA	NA
ExperNegativeControl	128	NA	NA
ExperNegativeControl	8997	NA	NA
ExperNegativeControl	22	NA	NA
ExperNegativeControl	23	NA	NA
ExperNegativeControl	29	NA	NA
ExperNegativeControl	50	NA	NA
ExperNegativeControl	14	NA	NA
ExperNegativeControl	96	NA	NA
ExperNegativeControl	3	NA	NA
ExperNegativeControl	5606	NA	NA
ExperNegativeControl	4	NA	NA
ExperNegativeControl	30	NA	NA
ExperNegativeControl	10	NA	NA
ExperNegativeControl	78	NA	NA
ExperNegativeControl	3	NA	NA
ExperNegativeControl	15	NA	NA
ExperNegativeControl	172	NA	NA
ExperNegativeControl	62	NA	NA
ExperNegativeControl	1	NA	NA
ExperNegativeControl	2	NA	NA
ExperNegativeControl	16	NA	NA
ExperNegativeControl	134	NA	NA
ExperNegativeControl	9948	NA	NA
ExperNegativeControl	41	NA	NA
ExperNegativeControl	53	NA	NA
ExperNegativeControl	112	NA	NA
ExperNegativeControl	2	NA	NA
ExperNegativeControl	262	NA	NA
ExperNegativeControl	84	NA	NA
ExperNegativeControl	40	NA	NA
ExperNegativeControl	2	NA	NA
ExperNegativeControl	12	NA	NA
ExperNegativeControl	15	NA	NA
ExperNegativeControl	10	NA	NA
ExperNegativeControl	24	NA	NA
ExperNegativeControl	714	NA	NA
ExperNegativeControl	31	NA	NA
ExperNegativeControl	211	NA	NA
ExperNegativeControl	9	NA	NA
ExperNegativeControl	24	NA	NA
ExperNegativeControl	135	NA	NA
ExperNegativeControl	127	NA	NA
ExperNegativeControl	5590	NA	NA
ExperNegativeControl	963	NA	NA
ExperNegativeControl	60	NA	NA
ExperNegativeControl	27	NA	NA
ExperNegativeControl	129	NA	NA
ExperNegativeControl	36	NA	NA
ExperNegativeControl	10	NA	NA
ExperNegativeControl	470	NA	NA
ExperNegativeControl	25	NA	NA
ExperNegativeControl	4024	NA	NA
ExperNegativeControl	23	NA	NA
ExperNegativeControl	7	NA	NA
ExperNegativeControl	12	NA	NA
NA	43	NA	NA
NA	19	NA	NA
NA	17	NA	NA
NA	9	NA	NA
NA	79	NA	NA
NA	4504	NA	NA
NA	10	NA	NA
NA	33	NA	NA
NA	9982	NA	NA
NA	9977	NA	NA
NA	79	NA	NA
NA	7613	NA	NA
NA	4612	NA	NA
NA	19	NA	NA
NA	25	NA	NA
NA	9970	NA	NA
NA	22	NA	NA
NA	49	NA	NA
PCRPosZymo	8031	NA	NA
PCRPosZymo	8091	NA	NA
PCRPosZymo	8688	NA	NA
PCRPosZymo	14772	NA	NA
PCRPosZymo	7569	NA	NA
PCRPosZymo	8144	NA	NA
PCRPosZymo	7806	NA	NA
PCRPosZymo	8030	NA	NA
PCRPosZymo	9004	NA	NA
PCRPosZymo	8632	NA	NA
PCRPosZymo	9009	NA	NA
PCRPosZymo	2133	NA	NA
PCRPosZymo	8875	NA	NA
PCRPosZymo	17103	NA	NA
PCRPosZymo	7866	NA	NA
PCRPosZymo	8036	NA	NA
PCRPosZymo	8530	NA	NA
PCRPosZymo	6560	NA	NA
PCRPosZymo	7925	NA	NA
PCRPosZymo	74	NA	NA
PCRPosZymo	8475	NA	NA
PCRPosZymo	9486	NA	NA
PCRPosZymo	14450	NA	NA
PCRPosZymo	8119	NA	NA
PCRPosZymo	13487	NA	NA
PCRPosZymo	12683	NA	NA
PCRPosZymo	7182	NA	NA
PCRPosZymo	7633	NA	NA
PCRPosZymo	7737	NA	NA
PCRPosZymo	9273	NA	NA
PCRPosZymo	8133	NA	NA
PCRPosZymo	14379	NA	NA
PCRPosZymo	5941	NA	NA
PCRPosZymo	8022	NA	NA
PCRPosZymo	9660	NA	NA
PCRPosZymo	8056	NA	NA
PCRPosZymo	7584	NA	NA
PCRPosZymo	7337	NA	NA
PCRPosZymo	7814	NA	NA
PCRPosZymo	14501	NA	NA
PCRPosZymo	14335	NA	NA
PCRPosZymo	15401	NA	NA
PCRPosZymo	2428	NA	NA
PCRPosZymo	7844	NA	NA
PCRPosZymo	7891	NA	NA
PCRPosZymo	7392	NA	NA
PCRPosZymo	7884	NA	NA
PCRPosZymo	7694	NA	NA
PCRPosZymo	14333	NA	NA
PCRPosZymo	7625	NA	NA
PCRPosZymo	7335	NA	NA
PCRPosZymo	10697	NA	NA
ClinicalSample	7728	540343	NA
ClinicalSample	9558	NA	NA
ClinicalSample	9999	479965	NA
ClinicalSample	19309	NA	NA
ClinicalSample	5240	3.54863e+07	NA
ClinicalSample	8513	NA	NA
ClinicalSample	9962	2.55802e+08	NA
ClinicalSample	4341	1	NA
ClinicalSample	2783	NA	NA
ClinicalSample	8560	5.9317e+08	NA
ClinicalSample	8953	NA	NA
ClinicalSample	8329	5.79613e+07	NA
ClinicalSample	9817	NA	NA
ClinicalSample	9871	8.3876e+07	NA
ClinicalSample	5282	NA	NA
ClinicalSample	5155	NA	NA
ClinicalSample	2055	1.5088e+06	NA
ClinicalSample	8693	NA	NA
ClinicalSample	5903	116722	NA
ClinicalSample	8931	NA	NA
ClinicalSample	8214	5.67853e+07	NA
ClinicalSample	7026	2.57922e+06	NA
ClinicalSample	3476	NA	NA
ClinicalSample	8830	8.02171e+07	NA
ClinicalSample	9685	591208	NA
ClinicalSample	6618	NA	NA
ClinicalSample	8241	1.16548e+09	NA
ClinicalSample	17816	1	NA
ClinicalSample	8263	NA	NA
ClinicalSample	9847	111099	NA
ClinicalSample	18340	1	NA
ClinicalSample	4377	NA	NA
ClinicalSample	4674	2.55383e+06	NA
ClinicalSample	13325	1	NA
ClinicalSample	5864	NA	NA
ClinicalSample	7779	5.30112e+08	NA
ClinicalSample	1462	2738.17	NA
ClinicalSample	7546	NA	NA
ClinicalSample	7916	8.52926e+08	NA
ClinicalSample	3509	714357	NA
ClinicalSample	3896	NA	NA
ClinicalSample	8542	1.77898e+08	NA
ClinicalSample	1946	1	NA
ClinicalSample	4309	NA	NA
ClinicalSample	9972	21466.7	NA
ClinicalSample	8628	NA	NA
ClinicalSample	9991	14646.4	NA
ClinicalSample	5188	NA	NA
ClinicalSample	9551	858402	no
ClinicalSample	7351	4.32359e+07	NA
ClinicalSample	4873	NA	NA
ClinicalSample	665	36393.4	no
ClinicalSample	6157	6.35195e+06	NA
ClinicalSample	1290	NA	NA
ClinicalSample	6163	4.5497e+07	NA
ClinicalSample	6504	NA	NA
ClinicalSample	9966	1.03919e+09	NA
ClinicalSample	8113	1	NA
ClinicalSample	2084	NA	NA
ClinicalSample	9927	1.12938e+07	NA
ClinicalSample	1623	NA	NA
ClinicalSample	9860	211448	NA
ClinicalSample	7102	NA	NA
ClinicalSample	9749	9.48949e+06	NA
ClinicalSample	9321	NA	NA
ClinicalSample	9651	7020.17	no
ClinicalSample	13	NA	NA
ClinicalSample	22	NA	NA
ClinicalSample	9863	245712	NA
ClinicalSample	3908	NA	NA
ClinicalSample	8160	321989	NA
ClinicalSample	5909	NA	NA
ClinicalSample	7409	1	NA
ClinicalSample	7409	1	NA
ClinicalSample	4923	NA	NA
ClinicalSample	5849	3.92949e+07	NA
ProcedureNegativeControl	278	290.939	NA
ClinicalSample	9933	1	NA
ClinicalSample	9980	NA	NA
ClinicalSample	8724	NA	NA
ClinicalSample	4458	NA	NA
ClinicalSample	9947	65468.4	NA
ClinicalSample	5461	NA	NA
ClinicalSample	2655	1.45666e+09	NA
ClinicalSample	9125	NA	NA
ClinicalSample	7324	3.15662e+08	NA
ClinicalSample	9909	736175	NA
ClinicalSample	9842	NA	NA
ClinicalSample	4423	34976.1	no
ClinicalSample	5312	3.09178e+06	NA
ProcedureNegativeControl	81	392.775	NA
ClinicalSample	8235	NA	NA
ClinicalSample	4090	186223	NA
ClinicalSample	9811	NA	NA
ClinicalSample	7578	1.29882e+09	NA
ProcedureNegativeControl	347	1	NA
ClinicalSample	9595	NA	NA
ClinicalSample	6988	4.71583e+08	NA
ClinicalSample	3442	NA	NA
ClinicalSample	5932	6.52661e+08	NA
ClinicalSample	8695	134782	NA
ClinicalSample	3709	NA	NA
ClinicalSample	7037	8.47509e+08	NA
ClinicalSample	8976	NA	NA
ClinicalSample	9274	1.26153e+07	NA
ClinicalSample	5342	NA	NA
ClinicalSample	7901	9.61119e+06	NA
ClinicalSample	6011	1.12286e+06	NA
ClinicalSample	4923	NA	NA
ClinicalSample	2930	2.02077e+08	NA
ClinicalSample	5026	NA	NA
ClinicalSample	4438	NA	NA
ClinicalSample	9480	NA	NA
ClinicalSample	4942	4.22478e+06	NA
ClinicalSample	9939	NA	NA
ClinicalSample	9222	2.67032e+06	NA
ClinicalSample	5736	NA	NA
ClinicalSample	9490	1.48586e+06	NA
ClinicalSample	7647	NA	NA
ClinicalSample	6564	8.07298e+07	NA
ClinicalSample	9770	NA	NA
ClinicalSample	9670	8.3876e+07	NA
ClinicalSample	9952	NA	NA
ClinicalSample	6686	3.19187e+06	NA
ClinicalSample	9080	388573	NA
ClinicalSample	7222	NA	NA
ClinicalSample	8359	1.94958e+07	NA
ClinicalSample	3409	NA	NA
ClinicalSample	4976	NA	NA
ClinicalSample	9981	1	NA
ClinicalSample	8296	NA	NA
ClinicalSample	6295	5.49506e+08	NA
ProcedureNegativeControl	305	324.839	NA
ClinicalSample	9994	1	NA
ClinicalSample	9053	NA	NA
ClinicalSample	6891	1.26107e+08	NA
ClinicalSample	9952	NA	NA
ClinicalSample	8325	5.8839e+07	yes
ClinicalSample	1681	1	NA
ClinicalSample	9953	NA	NA
ClinicalSample	4411	1.33551e+08	NA
ClinicalSample	3376	1	NA
ClinicalSample	6981	NA	NA
ClinicalSample	7924	3.144e+07	NA
ClinicalSample	9916	2.09562e+06	NA
ClinicalSample	9699	NA	NA
ClinicalSample	9994	3.79106e+06	NA
ClinicalSample	3276	1	NA
ClinicalSample	3279	NA	NA
ClinicalSample	9800	NA	NA
ClinicalSample	4354	1	NA
ClinicalSample	5165	3.15101e+06	NA
ClinicalSample	9144	1.18323e+08	NA
ClinicalSample	9344	5.10511e+06	NA
ClinicalSample	5579	NA	NA
ClinicalSample	9359	407594	NA
ProcedureNegativeControl	441	83.5706	NA
ClinicalSample	9596	NA	NA
ClinicalSample	9633	229708	NA
ClinicalSample	2959	2075.77	NA
ClinicalSample	3800	NA	NA
ClinicalSample	1707	5.60111e+08	NA
ClinicalSample	1332	2.0432e+06	NA
ClinicalSample	4176	NA	NA
ClinicalSample	2612	5.63691e+08	NA
ClinicalSample	2268	NA	NA
ClinicalSample	3693	6.73789e+08	NA
ClinicalSample	641	9.26108e+06	NA
ClinicalSample	16977	1.35203e+07	NA
ClinicalSample	4052	63213.9	NA
ClinicalSample	3690	NA	NA
ClinicalSample	3003	9.46706e+07	NA
ClinicalSample	5800	214899	NA
ClinicalSample	2014	NA	NA
ClinicalSample	2781	1	NA
ClinicalSample	1224	NA	NA
ClinicalSample	8039	7.85122e+08	NA
ClinicalSample	994	NA	NA
ClinicalSample	2497	178277	NA
ClinicalSample	847	NA	NA
ClinicalSample	8547	1.70138e+08	NA
ClinicalSample	2269	11603.6	NA
ClinicalSample	698	NA	NA
ClinicalSample	665	5.88653e+06	NA
ClinicalSample	1651	NA	NA
ClinicalSample	9927	176897	NA
ClinicalSample	761	436939	NA
ClinicalSample	751	NA	NA
ClinicalSample	8468	4.36154e+06	NA
ClinicalSample	1956	1	NA
ClinicalSample	339	NA	NA
ClinicalSample	2240	2.93119e+07	NA
ClinicalSample	2562	229927	NA
ClinicalSample	4124	NA	NA
ClinicalSample	2029	2.25195e+08	NA
ClinicalSample	1096	NA	NA
ClinicalSample	2565	3.96398e+06	NA
ClinicalSample	757	536720	NA
ClinicalSample	3145	NA	NA
ClinicalSample	2102	1.40535e+08	NA
ClinicalSample	1141	73.4184	NA
ClinicalSample	3387	NA	NA
ClinicalSample	2999	279873	NA
ClinicalSample	1115	1	NA
ClinicalSample	996	NA	NA
ClinicalSample	3285	9.58847e+07	NA
ClinicalSample	127	1	NA
ClinicalSample	5496	NA	NA
ClinicalSample	8413	27698.4	NA
ClinicalSample	2391	NA	NA
ClinicalSample	1365	534324	NA
ClinicalSample	1382	NA	NA
ClinicalSample	9439	3698.35	NA
ClinicalSample	6290	NA	NA
ClinicalSample	4430	3.25881e+08	NA
ClinicalSample	3906	NA	NA
ClinicalSample	3536	2.846e+06	NA
ClinicalSample	4370	1.49941e+06	NA
ClinicalSample	5398	NA	NA
ClinicalSample	9102	4.13359e+07	NA
ClinicalSample	762	NA	NA
ClinicalSample	1136	NA	NA
ClinicalSample	8256	2.94779e+06	NA
ClinicalSample	4294	333757	NA
ClinicalSample	884	NA	NA
ClinicalSample	8528	4.30692e+07	NA
ClinicalSample	3384	151.151	NA
ClinicalSample	1067	NA	NA
ClinicalSample	2101	NA	NA
ClinicalSample	5081	NA	NA
ClinicalSample	2869	5.80953e+07	NA
ClinicalSample	449	1	NA
ClinicalSample	1136	NA	NA
ClinicalSample	1254	1	NA
ClinicalSample	2601	NA	NA
ClinicalSample	2480	NA	NA
ClinicalSample	551	1	NA
ClinicalSample	3321	NA	NA
ClinicalSample	3865	2.83937e+07	NA
ClinicalSample	2478	1	NA
ClinicalSample	8094	NA	NA
ProcedureNegativeControl	200	1	NA
ClinicalSample	4738	1	NA
ClinicalSample	6046	NA	NA
ProcedureNegativeControl	345	58.717	NA
ClinicalSample	3007	NA	NA
ClinicalSample	8296	3.54867e+07	NA
ClinicalSample	557	NA	NA
ClinicalSample	3968	3.00417e+08	NA
ClinicalSample	5392	3.76537e+06	NA
ClinicalSample	1631	NA	NA
ClinicalSample	4541	1.67439e+07	NA
ClinicalSample	2658	1.6222e+06	NA
ClinicalSample	460	NA	NA
ClinicalSample	283	1289.9	NA
ClinicalSample	4770	NA	NA
ClinicalSample	1976	5.12517e+06	NA
ClinicalSample	422	NA	NA
ClinicalSample	23	189138	NA
ClinicalSample	32	NA	NA
ClinicalSample	1168	138424	NA
ClinicalSample	4404	NA	NA
ClinicalSample	9785	NA	NA
ClinicalSample	9994	22342.6	NA
ClinicalSample	9907	NA	NA
ClinicalSample	9675	NA	NA
ClinicalSample	9980	16661.3	NA
ClinicalSample	1138	NA	NA
ClinicalSample	9679	NA	NA
ClinicalSample	2780	20.6607	NA
ClinicalSample	9646	NA	NA
ClinicalSample	9493	2940.27	yes
ClinicalSample	10565	NA	NA
ClinicalSample	1229	29214.7	NA
ClinicalSample	9630	NA	NA
ClinicalSample	8038	2903.04	yes
ClinicalSample	994	NA	NA
ClinicalSample	8363	NA	NA
ClinicalSample	9313	2.32105e+06	yes
ClinicalSample	9256	NA	NA
ClinicalSample	9012	NA	NA
ClinicalSample	9030	1.28027e+07	yes
ClinicalSample	8566	NA	NA
ClinicalSample	9988	22695.1	NA
ClinicalSample	8536	NA	NA
ClinicalSample	9548	NA	NA
ClinicalSample	1648	NA	NA
ClinicalSample	1841	2.31044e+06	NA
ClinicalSample	9224	NA	NA
ClinicalSample	7328	2.64083e+08	yes
ClinicalSample	7573	NA	NA
ClinicalSample	9199	NA	NA
ClinicalSample	9090	2.11794e+07	yes
ClinicalSample	3250	NA	NA
ClinicalSample	9902	NA	NA
ClinicalSample	9682	9.18052e+06	NA
ClinicalSample	9346	NA	NA
ClinicalSample	7917	1.04644e+09	yes
ClinicalSample	2611	NA	NA
ClinicalSample	9820	NA	NA
ClinicalSample	5924	NA	NA
ClinicalSample	8572	1.23082e+07	NA
ClinicalSample	8530	NA	NA
ClinicalSample	7712	1.72159e+08	yes
ClinicalSample	7808	NA	NA
ClinicalSample	5574	NA	NA
ClinicalSample	8596	NA	NA
ClinicalSample	9576	4.3993e+08	yes
ClinicalSample	9547	NA	NA
ClinicalSample	9466	NA	NA
ClinicalSample	7523	112524	NA
ClinicalSample	9813	NA	NA
ClinicalSample	8801	1987.84	yes
ClinicalSample	8616	NA	NA
ClinicalSample	8641	NA	NA
ClinicalSample	8823	3.2777e+06	NA
ClinicalSample	9632	NA	NA
ClinicalSample	7755	2.54508e+08	yes
ClinicalSample	7659	NA	NA
ClinicalSample	1267	1	NA
ClinicalSample	1267	1	NA
ClinicalSample	9981	NA	NA
ClinicalSample	11786	1.22218e+07	NA
ClinicalSample	9336	NA	NA
ClinicalSample	9868	2.31436e+07	yes
ClinicalSample	9943	NA	NA
ClinicalSample	6454	NA	NA
ClinicalSample	15919	NA	NA
ClinicalSample	9952	188899	yes
ClinicalSample	9705	NA	NA
ClinicalSample	9767	6.54982e+06	NA
ClinicalSample	3971	NA	NA
ClinicalSample	7627	6.71899e+08	yes
ClinicalSample	7125	NA	NA
ClinicalSample	9554	NA	NA
ClinicalSample	8635	7.09761e+07	yes
ClinicalSample	8173	NA	NA
ClinicalSample	8990	NA	NA
ClinicalSample	7111	NA	NA
ClinicalSample	8434	1.31543e+07	NA
ClinicalSample	3910	NA	NA
ClinicalSample	7247	NA	NA
ClinicalSample	9703	NA	NA
ClinicalSample	9033	263352	yes
ClinicalSample	7652	NA	NA
ClinicalSample	11397	26930.6	NA
ClinicalSample	9822	NA	NA
ClinicalSample	9610	2.86044e+06	NA
ClinicalSample	5248	NA	NA
ClinicalSample	9572	NA	NA
ClinicalSample	5730	1.08674e+06	NA
ClinicalSample	3294	NA	NA
ClinicalSample	12173	127779	yes
ClinicalSample	7958	NA	NA
ClinicalSample	5795	NA	NA
ClinicalSample	6803	4.86406e+07	yes
ClinicalSample	7188	NA	NA
ClinicalSample	9908	NA	NA
ClinicalSample	9710	777590	NA
ClinicalSample	8377	NA	NA
ClinicalSample	8905	86320.2	NA
ClinicalSample	6535	NA	NA
ClinicalSample	9057	3.59046e+07	NA
ClinicalSample	8297	NA	NA
ClinicalSample	8371	3.03459e+08	yes
ClinicalSample	7632	NA	NA
ClinicalSample	9396	NA	NA
ClinicalSample	9460	1.55956e+06	yes
ClinicalSample	9238	NA	NA
ClinicalSample	9883	NA	NA
ClinicalSample	631	26025.3	NA
ClinicalSample	9491	5.38766e+06	NA
ClinicalSample	8022	NA	NA
ClinicalSample	9929	517548	NA
ClinicalSample	8171	NA	NA
ClinicalSample	9990	3.28364e+06	NA
ClinicalSample	9998	NA	NA
ClinicalSample	8348	3.07096e+06	yes
ClinicalSample	8353	NA	NA
ClinicalSample	12689	115.481	NA
ClinicalSample	9409	NA	NA
ClinicalSample	8588	5.87565e+07	yes
ClinicalSample	8087	NA	NA
ClinicalSample	9598	NA	NA
ClinicalSample	4898	NA	NA
ClinicalSample	10760	141.509	NA
ClinicalSample	8772	NA	NA
ClinicalSample	9653	1.44227e+06	yes
ClinicalSample	9428	NA	NA
ClinicalSample	9114	442.704	NA
ClinicalSample	9753	NA	NA
ClinicalSample	9996	4.11917e+06	NA
ClinicalSample	9789	NA	NA
ClinicalSample	7835	2.40014e+08	yes
ClinicalSample	6723	NA	NA
ClinicalSample	17059	NA	NA
ClinicalSample	4654	NA	NA
ClinicalSample	8202	1.56166e+06	NA
ClinicalSample	8494	NA	NA
ClinicalSample	7443	NA	NA
ClinicalSample	9447	4.92215e+07	NA
ClinicalSample	8279	NA	NA
ClinicalSample	8197	7.2182e+08	yes
ClinicalSample	7796	NA	NA
ClinicalSample	8175	NA	NA
ClinicalSample	7092	1.18439e+07	NA
ClinicalSample	6324	NA	NA
ClinicalSample	9001	1.94336e+06	NA
ClinicalSample	5906	NA	NA
ClinicalSample	6789	4.05455e+07	NA
ClinicalSample	9460	NA	NA
ClinicalSample	8776	4.02385e+06	NA
ClinicalSample	9104	NA	NA
ClinicalSample	12030	2264.5	NA
ClinicalSample	2560	NA	NA
ClinicalSample	2481	76320.4	NA
ClinicalSample	11624	NA	NA
ClinicalSample	3576	1.83049e+07	yes
ClinicalSample	15291	NA	NA
ClinicalSample	6049	1	NA
ClinicalSample	10245	NA	NA
ClinicalSample	9182	14787	yes
ClinicalSample	11299	615519	NA
ClinicalSample	9427	NA	NA
ClinicalSample	10874	8.16028e+06	yes
ClinicalSample	5063	NA	NA
ClinicalSample	11368	3.10419e+07	yes
ClinicalSample	9039	8.0449e+06	NA
ClinicalSample	8595	NA	NA
ClinicalSample	9005	NA	NA
ClinicalSample	13506	355313	NA
ProcedureNegativeControl	426	NA	NA
ClinicalSample	10619	NA	NA
ClinicalSample	11165	186693	NA
ClinicalSample	9780	101177	no
ClinicalSample	8190	5.23592e+08	NA
ClinicalSample	12508	248168	NA
ClinicalSample	5642	239123	NA
ClinicalSample	10217	8.85967e+08	yes
ClinicalSample	9587	9.3737e+07	NA
ClinicalSample	10971	5.74518e+08	yes
ClinicalSample	9250	25.1292	NA
ClinicalSample	9974	561662	NA
ClinicalSample	8122	1988.91	no
ProcedureNegativeControl	119	NA	NA
ClinicalSample	5754	2129	NA
ClinicalSample	967	1562.46	no
ClinicalSample	3549	NA	NA
ClinicalSample	8837	3.68492e+06	NA
ClinicalSample	14010	1.58836e+06	no
ProcedureNegativeControl	319	NA	NA
ClinicalSample	10112	21504.9	NA
ClinicalSample	6087	17345.5	NA
ClinicalSample	9407	2.87726e+06	yes
ClinicalSample	2959	727105	NA
ClinicalSample	14075	4855.2	NA
ClinicalSample	22885	1.13017e+06	no
ProcedureNegativeControl	198	NA	NA
ClinicalSample	2842	NA	NA
ClinicalSample	3626	NA	NA
ClinicalSample	2540	NA	NA
ClinicalSample	3216	NA	NA
ClinicalSample	543	164.601	NA
ClinicalSample	16506	NA	NA
ClinicalSample	11026	3.16409e+07	yes
ClinicalSample	379	1	NA
ClinicalSample	7212	NA	NA
ClinicalSample	12265	4.92786e+07	yes
ClinicalSample	647	1	NA
ClinicalSample	7942	NA	NA
ClinicalSample	13252	216105	NA
ClinicalSample	11071	NA	NA
ClinicalSample	8238	1.1953e+08	yes
ClinicalSample	10808	NA	NA
ClinicalSample	10700	NA	NA
ClinicalSample	9689	1.64484e+08	yes
ClinicalSample	9757	709436	NA
ClinicalSample	10854	NA	NA
ClinicalSample	11357	NA	NA
ClinicalSample	12963	1.2219e+07	NA
ClinicalSample	12703	NA	NA
ClinicalSample	6661	14500.8	yes
ClinicalSample	436	NA	NA
ClinicalSample	264	NA	NA
ClinicalSample	10222	172432	yes
ClinicalSample	635	1.14742e+08	NA
ClinicalSample	8557	NA	NA
ClinicalSample	7408	1.25925e+08	yes
ClinicalSample	13080	NA	NA
ClinicalSample	17001	NA	NA
ClinicalSample	8084	722963	yes
ClinicalSample	4642	1075.59	NA
ClinicalSample	12511	NA	NA
ClinicalSample	8839	1.8495e+08	yes
ClinicalSample	9481	8.99521e+07	NA
ClinicalSample	11264	NA	NA
ClinicalSample	9138	1.31417e+07	NA
ClinicalSample	8721	NA	NA
ClinicalSample	8938	2.92614e+07	yes
ClinicalSample	19722	NA	NA
ClinicalSample	6183	NA	NA
ClinicalSample	10611	1.08725e+06	NA
ClinicalSample	10326	NA	NA
ClinicalSample	10538	7.16332e+06	yes
ClinicalSample	9808	7.35042e+07	NA
ClinicalSample	8848	NA	NA
ClinicalSample	16007	1.1785e+06	yes
ClinicalSample	13553	NA	NA
ClinicalSample	10543	NA	NA
ClinicalSample	16180	7.69554e+06	yes
ClinicalSample	9453	1.51996e+07	NA
ClinicalSample	10737	NA	NA
ClinicalSample	13321	2.64359e+06	yes
ClinicalSample	9587	3.25428e+06	NA
ClinicalSample	14586	NA	NA
ClinicalSample	9954	1.46678e+07	yes
ClinicalSample	3383	NA	NA
ClinicalSample	14712	NA	NA
ClinicalSample	17888	NA	NA
ClinicalSample	7536	3.83106e+06	NA
ClinicalSample	9673	NA	NA
ClinicalSample	9638	4.37073e+08	yes
ClinicalSample	359	20659	NA
ClinicalSample	1105	NA	NA
ClinicalSample	10922	1.82556e+08	yes
ClinicalSample	683	NA	NA
ClinicalSample	13769	NA	NA
ClinicalSample	8863	6.14982e+07	yes
ClinicalSample	11422	1.09124e+06	NA
ClinicalSample	10217	NA	NA
ClinicalSample	9199	606343	yes
ClinicalSample	15258	2100.83	NA
ClinicalSample	9382	NA	NA
ClinicalSample	11434	NA	NA
ClinicalSample	10871	1.61832e+07	NA
ClinicalSample	9698	NA	NA
ClinicalSample	12540	1.20771e+09	yes
ClinicalSample	1443	NA	NA
ClinicalSample	12682	988402	yes
ClinicalSample	114	51.9523	NA
ClinicalSample	10163	NA	NA
ClinicalSample	8593	1	yes
ClinicalSample	9593	1.01472e+07	NA
ClinicalSample	9876	NA	NA
ClinicalSample	11104	NA	NA
ClinicalSample	11113	NA	NA
ClinicalSample	3283	NA	NA
ClinicalSample	10511	182922	NA
ClinicalSample	13753	NA	NA
ClinicalSample	10181	NA	NA
ClinicalSample	9577	1.58125e+07	NA
ClinicalSample	8709	NA	NA
ClinicalSample	10626	NA	NA
ClinicalSample	9351	6.00677e+06	NA
ClinicalSample	4341	NA	NA
ClinicalSample	10263	NA	NA
ClinicalSample	11793	3.00502e+07	NA
ClinicalSample	12895	NA	NA
ClinicalSample	8568	NA	NA
ClinicalSample	7161	3.53867e+07	NA
ClinicalSample	11638	NA	NA
ClinicalSample	14474	NA	NA
ClinicalSample	10650	107979	NA
ClinicalSample	9964	NA	NA
ClinicalSample	9324	NA	NA
ClinicalSample	9176	NA	NA
ClinicalSample	15420	NA	NA
ClinicalSample	13372	NA	NA
ClinicalSample	8885	2.25989e+06	NA
ClinicalSample	8477	NA	NA
ClinicalSample	7852	NA	NA
ClinicalSample	34	1.92017e+07	NA
ClinicalSample	12547	NA	NA
ClinicalSample	8120	NA	NA
ClinicalSample	6460	NA	NA
ClinicalSample	31	NA	NA
ClinicalSample	5299	247.076	NA
ClinicalSample	9450	NA	NA
ClinicalSample	10433	NA	NA
ClinicalSample	13146	NA	NA
ClinicalSample	11459	NA	NA
ClinicalSample	5221	3.0684e+07	NA
ClinicalSample	9748	NA	NA
ClinicalSample	9636	NA	NA
ClinicalSample	3693	48.1458	NA
ClinicalSample	1579	NA	NA
ClinicalSample	646	46.4756	NA
ClinicalSample	9137	NA	NA
ClinicalSample	4339	NA	NA
ClinicalSample	6686	4.47072e+06	NA
ClinicalSample	15392	1.26921e+07	NA
ClinicalSample	7947	9.27696e+06	no
ClinicalSample	5105	2.94193e+08	NA
ClinicalSample	13304	3.91967e+07	NA
ClinicalSample	9553	29900.1	NA
ClinicalSample	9998	9.34087e+06	NA
ClinicalSample	6716	3.78884e+07	NA
ClinicalSample	10355	2.76129e+07	NA
ClinicalSample	5459	1.31707e+08	yes
ClinicalSample	708	579.228	NA
ClinicalSample	1767	159.164	NA
ClinicalSample	5822	88199.9	no
ClinicalSample	8532	2.9568e+06	NA
ClinicalSample	18945	2.85712e+06	NA
ClinicalSample	118	79635.9	no
ClinicalSample	7688	7.46106e+06	NA
ClinicalSample	8172	1.01195e+06	no
ClinicalSample	17246	368134	NA
ClinicalSample	8193	15893.5	no
ClinicalSample	2973	795353	NA
ClinicalSample	16386	1.6703e+06	NA
ClinicalSample	8614	4.32699e+06	no
ClinicalSample	8736	1.04186e+08	NA
ClinicalSample	9858	9.05107e+07	NA
ClinicalSample	19934	3.89288e+06	NA
ClinicalSample	9003	1.15447e+07	no
ClinicalSample	8327	6.54437e+07	NA
ClinicalSample	18258	1.87566e+07	NA
ClinicalSample	9479	2.16465e+06	no
ClinicalSample	9997	11771.2	NA
ClinicalSample	15956	37575	NA
ClinicalSample	7585	4.6891e+07	no
ClinicalSample	13869	215214	NA
ClinicalSample	7718	9.24339e+07	no
ClinicalSample	4061	847.727	NA
ClinicalSample	19124	608274	NA
ClinicalSample	7149	1.11443e+06	no
ClinicalSample	8724	10272.8	NA
ClinicalSample	17147	5.6786e+06	NA
ClinicalSample	8165	5.1107e+07	yes
ClinicalSample	9523	1.88749e+07	NA
ClinicalSample	17150	1.25221e+07	NA
ClinicalSample	9840	1.22883e+07	no
ClinicalSample	8550	7.70264e+06	NA
ClinicalSample	16640	1.49835e+08	NA
ClinicalSample	9075	191739	no
ClinicalSample	9783	5.35599e+07	NA
ClinicalSample	15112	14952.6	NA
ClinicalSample	612	16258.4	no
ClinicalSample	8335	6.2968e+07	NA
ClinicalSample	19054	1.82136e+06	NA
ClinicalSample	7734	1.44225e+08	no
ClinicalSample	2	270	NA
ClinicalSample	8221	9.87057e+07	NA
ClinicalSample	15620	2.07995e+06	NA
ClinicalSample	8953	7.08673e+06	no
ClinicalSample	11779	39891.2	NA
ClinicalSample	473	8822.45	NA
ClinicalSample	19013	4.61313e+06	NA
ClinicalSample	8505	2.18341e+07	no
ClinicalSample	9	5120.27	NA
ClinicalSample	3194	1162	NA
ClinicalSample	881	1	NA
ClinicalSample	18874	146189	NA
ClinicalSample	6889	713.17	NA
ClinicalSample	19903	124372	NA
ClinicalSample	8753	2.75924e+06	no
ClinicalSample	4466	744.474	NA
ClinicalSample	17176	3.94097e+07	NA
ClinicalSample	9241	1.94341e+06	no
ClinicalSample	9662	301892	NA
ClinicalSample	16256	112747	NA
ClinicalSample	7428	3.15197e+07	no
ClinicalSample	17245	9030.04	NA
ClinicalSample	10000	9.113e+06	NA
ClinicalSample	17416	4.96844e+06	NA
ClinicalSample	8304	352193	no
ClinicalSample	4503	3.36892e+06	NA
ClinicalSample	14816	5.0226e+06	NA
ClinicalSample	8157	2.02574e+08	yes
ClinicalSample	15946	1.67343e+07	NA
ClinicalSample	9146	1.89788e+08	NA
ClinicalSample	9542	3.71513e+06	NA
ClinicalSample	15709	3.37775e+06	NA
ClinicalSample	821	2097.47	NA
ClinicalSample	16814	2.83129e+07	NA
ClinicalSample	6561	1.11184e+07	no
ClinicalSample	7977	2.55449e+07	NA
ClinicalSample	163	14471.8	NA
ClinicalSample	9293	2.6137e+07	no
ClinicalSample	6629	101334	NA
ClinicalSample	7092	7.09562e+07	yes
ClinicalSample	8643	1.11423e+08	NA
ClinicalSample	17877	1.10834e+07	NA
ClinicalSample	8446	2.42331e+07	yes
ClinicalSample	2583	6394.89	NA
ClinicalSample	8601	1.45342e+07	NA
ClinicalSample	9586	4.37651e+06	NA
ClinicalSample	11408	3.10463e+07	NA
ClinicalSample	5815	495.528	NA
ClinicalSample	13526	686849	NA
ClinicalSample	9825	1.19837e+06	no
ClinicalSample	131	1	NA
ClinicalSample	2408	100786	NA
ClinicalSample	8126	1.12819e+06	no
ClinicalSample	8675	2.12316e+07	NA
ClinicalSample	14285	8.18136e+06	NA
ClinicalSample	8206	6.24993e+08	NA
ClinicalSample	1677	1581.79	NA
ClinicalSample	9706	5.28131e+07	NA
ClinicalSample	8222	8.27044e+07	yes
ClinicalSample	5746	150874	NA
ClinicalSample	9842	92656.1	NA
ClinicalSample	1963	94976.7	NA
ClinicalSample	16524	7.83412e+06	NA
ClinicalSample	9734	4.11021e+06	yes
ClinicalSample	8696	1.40253e+07	NA
ClinicalSample	15109	2.42287e+08	NA
ClinicalSample	1	2.8155e+08	yes
ClinicalSample	8563	3.36544e+08	NA
ClinicalSample	3823	3006.09	NA
ClinicalSample	19639	496131	NA
ClinicalSample	8840	456253	no
ClinicalSample	9830	3.00687e+07	NA
ClinicalSample	18694	6.87835e+06	NA
ClinicalSample	5416	NA	NA
ClinicalSample	9996	362277	NA
ClinicalSample	5733	1.26798e+08	NA
ClinicalSample	9547	79847.2	NA
ClinicalSample	8464	3.98493e+07	NA
ClinicalSample	16525	1.82768e+08	NA
ClinicalSample	8509	9.91059e+06	NA
ClinicalSample	16227	7.71881e+07	NA
ClinicalSample	6411	1.10958e+07	no
ClinicalSample	919	2.6898e+08	NA
ClinicalSample	10842	3.13397e+06	NA
ClinicalSample	9849	31879.4	no
ClinicalSample	13005	7.3806e+06	NA
ClinicalSample	9425	14676.7	NA
ClinicalSample	19063	1.1558e+06	NA
ClinicalSample	9032	728356	NA
ClinicalSample	9640	1.32444e+07	NA
ClinicalSample	16141	1.93443e+06	NA
ClinicalSample	8274	1.77485e+07	NA
ClinicalSample	15694	3.92468e+06	NA
ClinicalSample	9160	1.22497e+06	no
ClinicalSample	18947	1.99044e+07	NA
ClinicalSample	8070	1.08304e+07	NA
ClinicalSample	18002	3.18993e+07	NA
ClinicalSample	8749	1.33253e+07	no
ClinicalSample	9803	6.62935e+07	NA
ClinicalSample	16310	1.59374e+07	NA
ClinicalSample	7113	4.55222e+06	no
ClinicalSample	148	159223	NA
ClinicalSample	19498	4.86186e+06	NA
ClinicalSample	6743	32229.3	NA
ClinicalSample	16815	1.6024e+07	NA
ClinicalSample	8163	2.18341e+07	no
ClinicalSample	7410	6566.57	NA
ClinicalSample	9296	3.70751e+06	NA
ClinicalSample	8792	2.3151e+07	NA
ClinicalSample	8641	364580	NA
ClinicalSample	13897	2.6926e+06	NA
ClinicalSample	9443	242176	no
ClinicalSample	4220	6132.69	NA
ClinicalSample	15807	3.05016e+06	NA
ClinicalSample	9443	1.83847e+06	no
ClinicalSample	6948	3.382e+07	NA
ClinicalSample	17242	1.12203e+08	NA
ClinicalSample	16242	3.86634e+07	yes
ClinicalSample	9983	1.28561e+07	NA
ClinicalSample	9130	8.02881e+06	NA
ClinicalSample	376	136.285	NA
ClinicalSample	19770	4.3387e+06	NA
ClinicalSample	3120	6.93606e+06	no
ClinicalSample	236	1	NA
ClinicalSample	13324	6.00654e+06	NA
ClinicalSample	8924	646355	no
ClinicalSample	2032	1182.11	NA
ClinicalSample	13834	2.67804e+06	NA
ClinicalSample	8199	1.67474e+06	no
ClinicalSample	5310	9.18587e+06	NA
ClinicalSample	25918	3.89847e+07	NA
ClinicalSample	9370	206599	no
ClinicalSample	1973	75	NA
ClinicalSample	3084	466429	NA
ClinicalSample	8267	3.02922e+07	yes
ClinicalSample	9946	1.54403e+06	NA
ClinicalSample	18561	2.20639e+07	NA
ClinicalSample	7909	468.631	no
ClinicalSample	9985	1.35619e+06	NA
ClinicalSample	3997	9.45844e+07	yes
ClinicalSample	9108	180019	NA
ClinicalSample	19683	482864	NA
ClinicalSample	6932	22644.3	NA
ClinicalSample	9704	1.79189e+06	NA
ClinicalSample	18343	2.21992e+07	NA
ClinicalSample	8801	1.52844e+07	yes
ClinicalSample	426	747.38	NA
ClinicalSample	17959	1.14498e+07	NA
ClinicalSample	9866	6.17073e+07	NA
ClinicalSample	9910	686128	NA
ClinicalSample	9239	1.09046e+07	NA
ClinicalSample	8285	8.69288e+06	no
ClinicalSample	17630	4.13803e+07	NA
ClinicalSample	5366	83727.4	NA
ClinicalSample	1264	15528.5	NA
ClinicalSample	9995	1.6207e+06	no
ClinicalSample	3776	1.84111e+06	NA
ClinicalSample	15644	3.29067e+06	NA
ClinicalSample	9548	NA	NA
ClinicalSample	834	1	NA
ClinicalSample	11824	421662	NA
ClinicalSample	9164	17635.7	NA
ClinicalSample	673	213.866	NA
ClinicalSample	6701	83305.1	NA
ClinicalSample	9399	521458	NA
ClinicalSample	6755	8.04679e+07	NA
ClinicalSample	18209	1.07222e+08	NA
ClinicalSample	7956	8.85322e+07	no
ClinicalSample	3697	55851.9	NA
ClinicalSample	19983	437971	NA
ClinicalSample	4276	24283.6	NA
ClinicalSample	14091	1.51235e+06	NA
ClinicalSample	19838	239758	NA
ClinicalSample	324	71001.4	NA
ClinicalSample	8370	2.54616e+07	NA
ClinicalSample	18588	7.58816e+06	NA
ClinicalSample	7234	1.0616e+08	yes
ClinicalSample	13291	3.62513e+07	NA
ClinicalSample	8635	2.13345e+08	no
ClinicalSample	8047	NA	NA
ClinicalSample	9236	6.96572e+07	NA
ClinicalSample	8551	8.60134e+06	NA
ClinicalSample	8388	8.35926e+07	NA
ClinicalSample	8408	2.44223e+07	NA
ClinicalSample	9995	4.36299e+07	NA
ClinicalSample	8205	6.04564e+06	yes
ClinicalSample	2653	74897.9	NA
ClinicalSample	9768	2.04084e+06	NA
ClinicalSample	7174	5.43455e+07	yes
ClinicalSample	7790	2.28475e+07	NA
ClinicalSample	16479	5.75986e+07	NA
ClinicalSample	9289	1.0235e+06	no
ClinicalSample	9773	140181	NA
ClinicalSample	19368	8.63713e+06	NA
ClinicalSample	9491	2.13078e+07	yes
ClinicalSample	9983	732830	NA
ClinicalSample	13743	7.30101e+06	NA
ClinicalSample	4875	2.02723e+08	yes
ClinicalSample	11051	609627	NA
ClinicalSample	9742	298754	yes
ClinicalSample	8998	1.95033e+07	NA
ClinicalSample	13347	6.34115e+06	NA
ClinicalSample	8295	1.24286e+07	yes
ClinicalSample	8710	11518.8	NA
ClinicalSample	18881	2.17206e+07	NA
ClinicalSample	21	47787.4	no
ClinicalSample	9895	3.19878e+06	NA
ClinicalSample	9052	1.67217e+07	NA
ClinicalSample	7917	2.1921e+07	no
ClinicalSample	8618	5.68946e+06	NA
ClinicalSample	18182	1.33011e+07	NA
ClinicalSample	8382	9.04513e+06	no
ClinicalSample	9514	17417.9	NA
ClinicalSample	15064	4.6325e+07	NA
ClinicalSample	8491	2.21712e+07	yes
ClinicalSample	957	25887.6	NA
ClinicalSample	8057	6.84116e+06	NA
ClinicalSample	7873	2.38686e+07	no
ClinicalSample	181	1.24018e+07	NA
ClinicalSample	14975	202494	NA
ClinicalSample	13320	4.11016e+06	NA
ClinicalSample	8872	1.7621e+07	NA
ClinicalSample	17191	7.26153e+06	NA
ClinicalSample	9114	2.54059e+07	no
ClinicalSample	9934	1.99632e+07	NA
ClinicalSample	19730	3.88201e+06	NA
ClinicalSample	9260	1.72725e+07	no
ClinicalSample	9959	2.39637e+07	NA
ClinicalSample	17962	2.8679e+07	NA
ClinicalSample	9301	934666	no
ClinicalSample	9865	469283	NA
ClinicalSample	9095	4.28207e+06	NA
ClinicalSample	8127	6.11465e+06	no
ClinicalSample	7136	1635.29	NA
ClinicalSample	3972	142098	NA
ClinicalSample	7854	7.06813e+07	NA
ClinicalSample	17326	2.08165e+08	NA
ClinicalSample	7938	1.48375e+08	yes
ClinicalSample	92	14537	NA
ClinicalSample	10211	8.63713e+06	NA
ClinicalSample	6449	6.26287e+07	no
ClinicalSample	4446	1.79994e+07	NA
ClinicalSample	9824	9.83728e+06	NA
ClinicalSample	5636	5.49658e+07	yes
ClinicalSample	2041	773.372	NA
ClinicalSample	19151	351521	NA
ClinicalSample	8236	1.50348e+07	no
ClinicalSample	1063	4823.68	NA
ClinicalSample	8746	2.94079e+06	no
ClinicalSample	9954	226002	NA
ClinicalSample	17517	2.88921e+06	NA
ClinicalSample	521	50006.7	no
ClinicalSample	732	212.768	NA
ClinicalSample	19029	4.4561e+06	NA
ClinicalSample	421	1508.33	no
ClinicalSample	9966	3.12387e+07	NA
ClinicalSample	12750	4.69371e+06	NA
ClinicalSample	8130	7.5451e+07	yes
ClinicalSample	8469	6.35173e+06	NA
ClinicalSample	9873	9.75137e+07	NA
ClinicalSample	18303	8.60465e+06	NA
ClinicalSample	6857	4.33505e+07	no
ClinicalSample	9995	1950.94	NA
ClinicalSample	19413	9.0113e+06	NA
ClinicalSample	7635	3.25704e+06	no
ClinicalSample	3867	3.50395e+07	NA
ClinicalSample	13801	4.20617e+06	NA
ClinicalSample	7640	1.78483e+06	no
ClinicalSample	9905	20833.9	NA
ClinicalSample	8047	1.28155e+07	NA
ClinicalSample	17895	2.39024e+07	NA
ClinicalSample	86	18843.1	no
ClinicalSample	5305	1.36115e+07	NA
ClinicalSample	18154	5.24522e+06	NA
ClinicalSample	4910	1.64853e+06	yes
ClinicalSample	8348	5.90072e+06	NA
ClinicalSample	9274	2.56438e+06	NA
ClinicalSample	7958	2.46405e+06	NA
ClinicalSample	18028	1.21534e+07	NA
ClinicalSample	9707	399022	no
ClinicalSample	9605	289711	NA
ClinicalSample	9605	289711	NA
ClinicalSample	9327	1.05468e+06	NA
ClinicalSample	9327	1.05468e+06	NA
ClinicalSample	9112	1.24436e+06	NA
ClinicalSample	8977	1.27139e+07	yes
ClinicalSample	9758	181284	NA
ClinicalSample	9758	181284	NA
ClinicalSample	9378	3.23675e+07	NA
ClinicalSample	9378	3.23675e+07	NA
ClinicalSample	11267	4.91807e+07	NA
ClinicalSample	9344	1.52233e+06	NA
ClinicalSample	4544	1.24557e+07	NA
ClinicalSample	12089	5.69775e+07	NA
ClinicalSample	1	1.16911e+08	no
ClinicalSample	8579	3.02376e+07	NA
ClinicalSample	17323	5.08876e+06	NA
ClinicalSample	8508	1.32044e+08	yes
ClinicalSample	8987	1.43558e+07	NA
ClinicalSample	6511	1.96863e+08	NA
ClinicalSample	13419	2.44607e+07	NA
ClinicalSample	7697	6.94899e+07	no
ClinicalSample	9501	8.3284e+07	NA
ClinicalSample	17994	8.8566e+06	NA
ClinicalSample	9915	1.57665e+06	yes
ClinicalSample	12662	14277.8	NA
ClinicalSample	9083	2.20457e+07	yes
ClinicalSample	9931	157633	NA
ClinicalSample	3226	501540	NA
ClinicalSample	2799	52006.8	NA
ClinicalSample	7975	422834	NA
ClinicalSample	8606	1.57095e+07	yes
ClinicalSample	7037	7.88399e+06	NA
ClinicalSample	12998	7.40552e+06	NA
ClinicalSample	8209	5.15748e+06	no
ClinicalSample	8850	34276.9	NA
ClinicalSample	8850	34276.9	NA
ClinicalSample	6226	824932	NA
ClinicalSample	6226	824932	NA
ClinicalSample	9331	2.93826e+07	NA
ClinicalSample	16685	6.99016e+06	NA
ClinicalSample	9882	49719.1	no
ClinicalSample	8477	2.49492e+06	NA
ClinicalSample	19071	3.76927e+06	NA
ClinicalSample	194	6079.69	no
ClinicalSample	9628	2.55084e+07	NA
ClinicalSample	12533	6.22803e+06	NA
ClinicalSample	9253	130590	no
ClinicalSample	9936	152644	NA
ClinicalSample	9936	152644	NA
ClinicalSample	5848	152644	NA
ClinicalSample	17485	2.2944e+06	NA
ClinicalSample	9421	557695	no
ClinicalSample	14944	113400	NA
ClinicalSample	9598	901641	NA
ClinicalSample	324	517.415	NA
ClinicalSample	2382	517.415	NA
ClinicalSample	18785	216460	NA
ClinicalSample	8173	6.35312e+06	no
ClinicalSample	27	38.6316	NA
ClinicalSample	1497	69.4442	NA
ClinicalSample	19824	211519	NA
ClinicalSample	2487	429531	yes
ClinicalSample	951	2415.6	NA
ClinicalSample	19707	131004	NA
ClinicalSample	9830	36509.9	NA
ClinicalSample	5938	856477	NA
ClinicalSample	5938	856477	NA
ClinicalSample	17045	6.19538e+07	NA
ClinicalSample	8570	1.14276e+07	yes
ClinicalSample	9886	164991	NA
ClinicalSample	9782	8.03463e+06	NA
ClinicalSample	9782	8.03463e+06	NA
ClinicalSample	16043	2.51769e+07	NA
ClinicalSample	7978	3.61709e+07	no
ClinicalSample	9716	160748	NA
ClinicalSample	9051	2.1524e+06	NA
ClinicalSample	9051	2.1524e+06	NA
ClinicalSample	17047	1.54955e+06	NA
ClinicalSample	7236	1.20721e+07	yes
ClinicalSample	15	48.8286	NA
ClinicalSample	4256	1071.37	NA
ClinicalSample	4256	1071.37	NA
ClinicalSample	2496	11666	NA
ClinicalSample	8213	2.71961e+07	yes
ClinicalSample	24	119.973	NA
ClinicalSample	28	849.109	NA
ClinicalSample	9624	101621	NA
ClinicalSample	9338	176507	NA
ClinicalSample	9986	74185.9	NA
ClinicalSample	9921	5.02588e+06	NA
ClinicalSample	9921	5.02588e+06	NA
ClinicalSample	18152	2.37526e+06	NA
ClinicalSample	8325	1.11583e+07	no
ClinicalSample	217	232.237	NA
ClinicalSample	66	232.237	NA
ClinicalSample	10905	227280	NA
ClinicalSample	213	134.348	NA
ClinicalSample	119	134.348	NA
ClinicalSample	1716	586926	NA
ClinicalSample	9426	4.82692e+06	NA
ClinicalSample	9512	4.82692e+06	NA
ClinicalSample	1	7.11597e+07	NA
ClinicalSample	8636	1.88277e+07	no
ClinicalSample	490	214.424	NA
ClinicalSample	2261	214.424	NA
ClinicalSample	16535	1.09639e+07	NA
ClinicalSample	8868	191907	no
ClinicalSample	6362	66501.7	NA
ClinicalSample	9623	254211	NA
ClinicalSample	8632	3.98019e+06	NA
ClinicalSample	8632	3.98019e+06	NA
ClinicalSample	11913	5.93805e+06	NA
ClinicalSample	8523	5.84327e+06	no
ClinicalSample	9599	446217	NA
ClinicalSample	9172	1.51166e+06	NA
ClinicalSample	9172	1.51166e+06	NA
ClinicalSample	9896	1.43316e+07	NA
ClinicalSample	15392	7.10785e+06	NA
ClinicalSample	9134	1.04293e+08	no
ClinicalSample	9515	9.81596e+06	NA
ClinicalSample	16744	5.18181e+06	NA
ClinicalSample	9236	3.63001e+06	NA
ClinicalSample	12647	2.09077e+07	NA
ClinicalSample	4620	132105	NA
ClinicalSample	7994	1.50348e+07	NA
ClinicalSample	8038	2.30655e+07	no
ClinicalSample	888	777.768	NA
NA	696	814.741	NA
ClinicalSample	8993	1.28427e+06	NA
ClinicalSample	8608	596990	no
ClinicalSample	7231	60169.4	NA
ClinicalSample	5775	13665.5	NA
ClinicalSample	17491	956936	NA
ClinicalSample	7969	1.05688e+07	NA
ClinicalSample	11133	1.90579e+07	NA
ClinicalSample	8425	4.82884e+06	no
ClinicalSample	6941	199988	NA
ClinicalSample	12760	1.70496e+06	NA
ClinicalSample	8855	2.75924e+06	no
ClinicalSample	17416	118170	NA
ClinicalSample	12646	4.67764e+07	NA
ClinicalSample	13293	2.8679e+07	NA
ClinicalSample	7595	8.36484e+07	yes
ClinicalSample	19451	1.10714e+06	NA
ClinicalSample	13780	6.33102e+06	NA
ClinicalSample	17557	1.0613e+07	NA
ClinicalSample	8582	1.10175e+08	yes
ClinicalSample	3220	1	NA
ClinicalSample	8734	328875	NA
ClinicalSample	9327	5.13882e+07	yes
ClinicalSample	9716	213540	NA
ClinicalSample	1908	1022.57	NA
ClinicalSample	7035	10721.2	NA
ClinicalSample	18724	1.85017e+06	NA
ClinicalSample	9970	244940	yes
ClinicalSample	3572	1094.53	NA
ClinicalSample	15388	325248	NA
ClinicalSample	16977	4.37859e+06	NA
ClinicalSample	11431	1.05227e+07	NA
ClinicalSample	4704	4.95666e+06	yes
ClinicalSample	7	23.0227	NA
ClinicalSample	403	1874.88	NA
ClinicalSample	16810	178917	NA
ClinicalSample	9049	674069	no
ClinicalSample	4988	2940.35	NA
ClinicalSample	7957	6667.5	NA
ClinicalSample	17316	1.46264e+06	NA
ClinicalSample	6204	14795.4	no
ClinicalSample	18859	254894	NA
ClinicalSample	19204	1.95e+07	NA
ClinicalSample	16004	4.15455e+06	NA
ClinicalSample	6628	5.99217e+07	no
ClinicalSample	19492	825343	NA
ClinicalSample	18120	9.44461e+06	NA
ClinicalSample	14000	1.24564e+08	NA
ClinicalSample	8011	4.99046e+06	yes
ClinicalSample	2392	9823.02	NA
ClinicalSample	15255	299061	NA
ClinicalSample	17928	7.80897e+07	NA
ClinicalSample	16455	5.52274e+08	NA
ClinicalSample	7315	7.2473e+06	no
ClinicalSample	19459	68607.4	NA
ClinicalSample	17926	912141	NA
ClinicalSample	8919	7.49182e+06	NA
ClinicalSample	8158	1.28232e+07	no
ClinicalSample	17336	867657	NA
ClinicalSample	13083	9.8055e+06	NA
ClinicalSample	9561	2.30768e+06	NA
ClinicalSample	8918	2.34483e+07	yes
ClinicalSample	14644	455809	NA
ClinicalSample	5995	7.54175e+06	NA
ClinicalSample	9021	253.918	NA
ClinicalSample	9668	9.85411e+06	no
ClinicalSample	14737	4224.97	NA
ClinicalSample	12170	10721.2	NA
ClinicalSample	9315	96122.5	NA
ClinicalSample	9015	1.01839e+07	yes
ClinicalSample	18050	304285	NA
ClinicalSample	17970	90020.2	NA
ClinicalSample	9012	1.19788e+08	yes
ClinicalSample	19447	76297.9	NA
ClinicalSample	18205	1.19443e+08	NA
ClinicalSample	8394	5.34941e+07	NA
ClinicalSample	9448	2.13204e+06	no
ClinicalSample	15715	18727.6	NA
ClinicalSample	9823	155298	yes
ClinicalSample	8002	1.93439e+07	NA
ClinicalSample	3839	65700.7	NA
ClinicalSample	132	1823.56	NA
ClinicalSample	5476	34498.9	NA
ClinicalSample	8552	3.09473e+07	NA
ClinicalSample	19875	63650.2	NA
ClinicalSample	19444	1.6995e+07	NA
ClinicalSample	1375	1726.49	NA
ClinicalSample	8005	6.61351e+06	yes
ClinicalSample	18296	1.37416e+07	NA
ClinicalSample	8406	7.21892e+06	NA
ClinicalSample	13263	3.0976e+06	NA
ClinicalSample	9177	1.25141e+06	no
ClinicalSample	75	816.547	NA
ClinicalSample	14316	977054	NA
ClinicalSample	18384	1.2372e+06	NA
ClinicalSample	8935	2.75026e+06	no
ClinicalSample	8183	2.79335e+07	NA
ClinicalSample	3988	253.758	NA
ClinicalSample	17414	196048	NA
ClinicalSample	19129	3.04442e+06	NA
ClinicalSample	9678	4.27959e+07	no
ClinicalSample	326	1218.13	NA
ClinicalSample	11810	3.93724e+06	NA
ClinicalSample	7827	1.12601e+08	no
ClinicalSample	9910	650869	NA
ClinicalSample	19241	3.0391e+07	NA
ClinicalSample	17122	1.58574e+06	NA
ClinicalSample	8214	7.26129e+07	no
ClinicalSample	19510	1.13923e+07	NA
ClinicalSample	15558	790014	NA
ClinicalSample	18873	366015	NA
ClinicalSample	8323	4.33742e+06	yes
ClinicalSample	19220	1.69344e+06	NA
ClinicalSample	19031	3.47462e+06	NA
ClinicalSample	18188	8.90787e+06	NA
ClinicalSample	7756	864846	NA
ClinicalSample	263	806.404	NA
ClinicalSample	13924	17565.8	NA
ClinicalSample	19088	1.44585e+06	NA
ClinicalSample	9376	47132.2	no
ClinicalSample	9841	669556	NA
ClinicalSample	14453	765709	NA
ClinicalSample	16567	4.12803e+07	NA
ClinicalSample	16647	3.49678e+06	NA
ClinicalSample	4	51.2363	NA
ClinicalSample	35	1	NA
ClinicalSample	18862	207888	NA
ClinicalSample	9683	9.85967e+06	yes
ClinicalSample	19999	229201	NA
ClinicalSample	19991	9.56341e+06	NA
ClinicalSample	19989	8.95944e+06	NA
ClinicalSample	9566	859714	NA
ClinicalSample	2666	7368.69	NA
ClinicalSample	17102	1.78027e+06	NA
ClinicalSample	17758	1.28736e+06	NA
ClinicalSample	8752	3.91128e+07	no
ClinicalSample	19333	60546.1	NA
ClinicalSample	19205	2.29406e+07	NA
ClinicalSample	6538	1.53527e+06	NA
ClinicalSample	8576	89.3601	NA
ClinicalSample	1283	3084.36	NA
ClinicalSample	6458	612.529	NA
ClinicalSample	8826	2.69423e+06	NA
ClinicalSample	4859	2799.58	no
ClinicalSample	404	1	NA
ClinicalSample	1945	2.05121e+06	NA
ClinicalSample	5685	23072.6	no
ClinicalSample	1196	1442.04	NA
ClinicalSample	15921	319206	NA
ClinicalSample	8282	4.02542e+07	NA
ClinicalSample	9687	8.71211e+06	no
ClinicalSample	17279	2.52233e+06	NA
ClinicalSample	17354	2.53465e+07	NA
ClinicalSample	8034	1.97124e+06	NA
ClinicalSample	5984	1140.6	NA
ClinicalSample	325	1140.6	NA
ClinicalSample	19637	484460	NA
ClinicalSample	10392	7.31067e+06	NA
ClinicalSample	7067	6.61072e+06	NA
ClinicalSample	9375	341612	no
ClinicalSample	18835	121054	NA
ClinicalSample	18825	5.16788e+06	NA
ClinicalSample	9196	90683.7	NA
ClinicalSample	7518	1.01409e+07	yes
ClinicalSample	9294	128241	NA
ClinicalSample	7591	1.48651e+06	NA
ClinicalSample	19532	3.52384e+06	NA
ClinicalSample	9567	4.12935e+07	NA
ClinicalSample	5763	1.50077e+06	NA
ClinicalSample	9573	NA	NA
ClinicalSample	13138	5.64603e+06	NA
ClinicalSample	12562	1.14507e+07	NA
ClinicalSample	9132	2.93388e+06	NA
ClinicalSample	16857	8.05951e+07	NA
ClinicalSample	12983	8.05951e+07	NA
ClinicalSample	7499	6.16381e+07	NA
ClinicalSample	9396	956936	NA
ClinicalSample	7	641.469	NA
ClinicalSample	1019	926.131	NA
ClinicalSample	2950	247868	NA
ClinicalSample	7680	5.09477e+07	yes
ClinicalSample	17630	6.8027e+06	NA
ClinicalSample	13227	2.2472e+07	NA
ClinicalSample	6862	3.17095e+07	NA
ClinicalSample	284	206.254	NA
ClinicalSample	9609	34690.8	NA
ClinicalSample	7889	408631	NA
ClinicalSample	8810	1.36157e+06	no
ClinicalSample	80	209.674	NA
ClinicalSample	2424	652.105	NA
ClinicalSample	9562	164658	NA
ClinicalSample	7681	3.91128e+07	yes
ClinicalSample	2	366.741	NA
ClinicalSample	1128	366.741	NA
ClinicalSample	6106	2.22101e+06	NA
ClinicalSample	7460	408607	yes
ClinicalSample	27	149.262	NA
ClinicalSample	33	149.262	NA
ClinicalSample	9695	131936	NA
ClinicalSample	1268	4732.84	NA
ClinicalSample	764	876.732	NA
ClinicalSample	10715	3.24442e+07	NA
ClinicalSample	6895	5.54327e+06	NA
ClinicalSample	19059	1.29893e+07	NA
ClinicalSample	13860	1.29893e+07	NA
ClinicalSample	8618	2.03959e+06	NA
ClinicalSample	16966	1.33555e+06	NA
ClinicalSample	11317	3.40849e+07	NA
ClinicalSample	8848	1.74637e+07	NA
ClinicalSample	8260	3.23445e+07	yes
ClinicalSample	9802	118437	NA
ClinicalSample	9221	222585	no
ClinicalSample	1059	1807.59	NA
ClinicalSample	16301	2.2472e+07	NA
ClinicalSample	7968	3.23135e+06	NA
ClinicalSample	7478	2.91944e+07	yes
ClinicalSample	6976	471.916	NA
ClinicalSample	9992	187682	NA
ClinicalSample	9258	733585	NA
ClinicalSample	8250	3.91979e+06	no
ClinicalSample	14638	17676.9	NA
ClinicalSample	8916	331894	NA
ClinicalSample	7892	1.74637e+07	NA
ClinicalSample	8189	1.33128e+06	no
ClinicalSample	6816	1.00264e+06	NA
ClinicalSample	5216	627.557	NA
ClinicalSample	5322	32840.4	NA
ClinicalSample	8992	1.42597e+06	NA
ClinicalSample	9059	399517	no
ClinicalSample	219	2484.11	NA
ClinicalSample	2804	5121.57	NA
ClinicalSample	9303	2.93388e+06	NA
ClinicalSample	9970	67934.7	no
ClinicalSample	235	4002.01	NA
ClinicalSample	9628	222444	NA
ClinicalSample	5063	594518	NA
ClinicalSample	7603	3.43667e+07	yes
ClinicalSample	8541	1.03182e+07	NA
ClinicalSample	8833	2.03606e+07	NA
ClinicalSample	7241	9.40185e+06	NA
ClinicalSample	8751	2.06442e+06	no
ClinicalSample	22	688.847	NA
ClinicalSample	763	688.847	NA
ClinicalSample	9416	3.3563e+07	NA
ClinicalSample	4746	1.83045e+07	yes
ClinicalSample	664	5777.97	NA
ClinicalSample	602	5777.97	NA
ClinicalSample	9647	1.40986e+06	NA
ClinicalSample	9937	13832.3	NA
ClinicalSample	9995	15217.3	no
ClinicalSample	5871	526.594	NA
ClinicalSample	9859	6.8027e+06	NA
ClinicalSample	8933	2.05121e+06	NA
ClinicalSample	8911	434686	no
ClinicalSample	17	479.741	NA
ClinicalSample	1501	1584.77	NA
ClinicalSample	9543	196457	NA
ClinicalSample	9672	96823.4	no
ClinicalSample	9931	327789	NA
ClinicalSample	8337	1.40187e+06	NA
ClinicalSample	9986	1.8354e+06	NA
ClinicalSample	9979	2.28251e+07	NA
ClinicalSample	8383	7.94505e+07	yes
ClinicalSample	9992	96620.1	NA
ClinicalSample	7351	198	NA
ClinicalSample	8981	1.38474e+06	yes
ClinicalSample	884	1306.65	NA
ClinicalSample	7445	42117.3	NA
ClinicalSample	8282	1.28973e+07	NA
ClinicalSample	7887	7.26521e+06	NA
ClinicalSample	185	7.26521e+06	NA
ClinicalSample	7055	8.78228e+06	NA
ClinicalSample	9999	2.44948e+08	NA
ClinicalSample	9993	2.44948e+08	NA
ClinicalSample	5747	622161	NA
ClinicalSample	9397	2.50982e+06	NA
ClinicalSample	10000	2.86936e+08	NA
ClinicalSample	9999	2.86936e+08	NA
ClinicalSample	5641	8.58497e+06	NA
ClinicalSample	9563	592892	NA
ClinicalSample	9629	6.99e+07	NA
ClinicalSample	7994	4.64819e+06	NA
ClinicalSample	8073	1.85115e+07	no
ClinicalSample	1	42.1904	NA
ClinicalSample	1789	681.463	NA
ClinicalSample	6108	1.19572e+06	NA
ClinicalSample	9350	320827	no
ClinicalSample	356	838.847	NA
ClinicalSample	9958	29342.2	NA
ClinicalSample	9808	8.68306e+06	NA
ClinicalSample	5384	9.6947e+06	no
ClinicalSample	2999	167488	NA
ClinicalSample	9162	1.09956e+06	no
ClinicalSample	1419	107.158	NA
ClinicalSample	9898	166540	NA
ClinicalSample	7837	6.23823e+07	yes
ClinicalSample	9834	92258	NA
ClinicalSample	354	837.487	NA
ClinicalSample	6599	182677	NA
ClinicalSample	6593	191954	NA
ClinicalSample	9141	2.659e+06	no
ClinicalSample	4352	6421.79	NA
ClinicalSample	9632	2.02883e+06	NA
ClinicalSample	7281	1.6158e+06	NA
ClinicalSample	7362	5.84377e+06	no
ClinicalSample	281	5550.44	NA
ClinicalSample	1185	4.62714	NA
ClinicalSample	7918	2.78764e+06	NA
ClinicalSample	8718	705092	no
ClinicalSample	4379	2.03959e+06	NA
ClinicalSample	7269	1.68601e+06	yes
ClinicalSample	4079	40.066	NA
ClinicalSample	9972	261619	NA
ClinicalSample	9130	358580	NA
ClinicalSample	8932	1.7341e+06	yes
ClinicalSample	9999	69744.8	NA
ClinicalSample	9920	165596	NA
ClinicalSample	9981	4.23172e+07	yes
ClinicalSample	2668	907424	NA
ClinicalSample	9999	4.98743e+06	NA
ClinicalSample	9893	6.70302e+06	NA
ClinicalSample	8868	481814	NA
ClinicalSample	4610	1.7147e+06	no
ClinicalSample	6779	497210	NA
ClinicalSample	1883	514.393	NA
ClinicalSample	9983	86841.9	NA
ClinicalSample	9967	44833.2	NA
ClinicalSample	8728	3.24871e+07	no
ClinicalSample	7310	2.84397e+06	NA
ClinicalSample	9796	242299	NA
ClinicalSample	6994	1.06443e+08	yes
ClinicalSample	9482	54385.5	NA
ClinicalSample	7635	1.83443e+06	no
ClinicalSample	5345	10552.8	NA
ClinicalSample	9987	165849	NA
ClinicalSample	9008	3.72631e+06	yes
ClinicalSample	9445	1.15827e+06	NA
ClinicalSample	7817	3.04434e+07	NA
ClinicalSample	6673	2.86273e+07	NA
ClinicalSample	7326	2.45232e+07	no
ClinicalSample	941	2.80111e+08	NA
ClinicalSample	3701	3.17675e+06	NA
ClinicalSample	7161	3.03668e+07	no
ClinicalSample	302	112.212	NA
ClinicalSample	4311	249222	NA
ClinicalSample	9625	3.57926e+06	NA
ClinicalSample	9391	362651	no
ClinicalSample	2440	479085	NA
ClinicalSample	5194	3.42653e+06	NA
ClinicalSample	9644	6.53603e+06	NA
ClinicalSample	7043	4.65631e+07	yes
ClinicalSample	8328	373649	NA
ClinicalSample	6855	32403.7	NA
ClinicalSample	9589	1.26341e+08	NA
ClinicalSample	4869	1.16011e+07	NA
ClinicalSample	7145	2.52226e+07	no
ClinicalSample	7922	3.60847e+06	NA
ClinicalSample	233	28.6449	NA
ClinicalSample	1450	3341.54	NA
ClinicalSample	2547	2.83556e+06	NA
ClinicalSample	8373	515288	NA
ClinicalSample	4453	84705.5	NA
ClinicalSample	9892	41171	NA
ClinicalSample	9137	4.5018e+07	yes
ClinicalSample	9311	64490.9	NA
ClinicalSample	9680	123315	no
ClinicalSample	3439	870.333	NA
ClinicalSample	9788	4289.27	NA
ClinicalSample	7860	5.66033e+07	NA
ClinicalSample	8366	2.77534e+07	yes
ClinicalSample	969	3.15875e+06	NA
ClinicalSample	7586	2.54079e+07	NA
ClinicalSample	8466	288310	no
ClinicalSample	9807	608679	NA
ClinicalSample	9504	2.90537e+07	NA
ClinicalSample	8225	2.74054e+06	NA
ClinicalSample	7261	1.11584e+07	no
ClinicalSample	164	130.421	NA
ClinicalSample	7485	2.38688e+07	NA
ClinicalSample	2831	1.86803e+08	yes
ClinicalSample	5524	6.83993e+06	NA
ClinicalSample	8805	1.06076e+07	no
ClinicalSample	2403	107.54	NA
ClinicalSample	2642	61.7375	NA
ClinicalSample	6285	1.98472e+06	no
ClinicalSample	9779	872065	NA
ClinicalSample	9655	2.90537e+07	NA
ClinicalSample	8754	7.88372e+06	NA
ClinicalSample	7585	1.10336e+07	yes
ClinicalSample	4677	884846	NA
ClinicalSample	3291	179.216	NA
ClinicalSample	9759	12082.2	NA
NA	36	121.544	NA
ClinicalSample	9921	29113.5	NA
ClinicalSample	7590	7.48465e+06	no
NA	9	77.5074	NA
ClinicalSample	1767	58211.9	NA
ClinicalSample	7276	55401	NA
ClinicalSample	2008	1013.89	NA
ClinicalSample	7441	2.45232e+07	yes
ClinicalSample	9625	1.00064e+06	NA
ClinicalSample	9182	4.59695e+06	NA
ClinicalSample	8444	1.70713e+07	NA
ClinicalSample	2939	158.974	no
ClinicalSample	7562	1.15501e+06	NA
ClinicalSample	25468	788691	NA
ClinicalSample	6014	5.52113e+06	NA
ClinicalSample	9953	292157	NA
ClinicalSample	9744	3.69194e+07	NA
ClinicalSample	9404	100447	NA
ClinicalSample	7799	1.48978e+06	yes
ClinicalSample	6025	19.0087	NA
ClinicalSample	14	1	NA
NA	520	1236.76	NA
ClinicalSample	382	58211.9	NA
ClinicalSample	4562	3351.74	NA
ClinicalSample	335	NA	NA
ClinicalSample	6360	32.5913	NA
ClinicalSample	48	1	NA
NA	436	497.505	NA
ClinicalSample	2168	177.545	NA
ClinicalSample	170	231.67	NA
ClinicalSample	164	NA	NA
ClinicalSample	4916	917616	NA
ClinicalSample	9641	5.40724e+06	NA
ClinicalSample	3338	3.19847e+06	NA
ClinicalSample	8133	1.68369e+07	NA
ClinicalSample	9673	2.66253e+06	NA
ClinicalSample	9231	1.046e+07	NA
ClinicalSample	4356	1.76061e+07	NA
ClinicalSample	8551	778195	yes
ClinicalSample	7723	342334	NA
ClinicalSample	4427	7.83412e+06	NA
ClinicalSample	6766	2.8005e+07	no
ClinicalSample	9896	4.97304e+06	NA
ClinicalSample	7756	1.12195e+07	NA
ClinicalSample	8333	3.56466e+06	NA
ClinicalSample	9398	153546	NA
ClinicalSample	2410	556996	NA
ClinicalSample	6730	4.81932e+06	NA
ClinicalSample	7989	8.80308e+07	yes
ClinicalSample	9625	6.80722e+06	NA
ClinicalSample	5703	2.37171e+07	NA
ClinicalSample	2773	1.07705e+07	NA
ClinicalSample	8857	1.2871e+06	no
ClinicalSample	8099	169189	NA
ClinicalSample	7853	436608	NA
ClinicalSample	8269	897.054	NA
ClinicalSample	7113	255800	no
ClinicalSample	1655	13238.3	NA
ClinicalSample	5817	286841	no
ClinicalSample	9709	NA	NA
ClinicalSample	9579	136458	NA
ClinicalSample	8975	2.03215e+06	no
ClinicalSample	425	94.9035	NA
ClinicalSample	5642	4.71286e+06	NA
ClinicalSample	6253	8.94114e+07	no
ClinicalSample	6585	1.0092e+06	NA
ClinicalSample	5828	3.96369e+06	NA
ClinicalSample	9165	313690	no
ClinicalSample	9958	5086.68	NA
ClinicalSample	3832	1.30055e+06	NA
ClinicalSample	5292	23662.8	NA
ClinicalSample	7819	2.92539e+07	no
ClinicalSample	7203	57808.7	NA
ClinicalSample	8685	8.90785e+06	NA
ClinicalSample	7525	6.49322e+06	yes
ClinicalSample	121	90.9308	NA
ClinicalSample	3586	226.55	NA
ClinicalSample	2818	1802.96	NA
ClinicalSample	6190	233150	yes
ClinicalSample	9990	256972	NA
ClinicalSample	9973	2.13321e+06	NA
ClinicalSample	9788	6.39612e+07	NA
ClinicalSample	7991	1.7616e+07	no
ClinicalSample	9665	277740	NA
ClinicalSample	9289	2.62028e+08	yes
ClinicalSample	7852	5.47985e+06	NA
ClinicalSample	7481	1.1009e+08	no
ClinicalSample	9858	2.67069e+07	NA
ClinicalSample	8637	5.56878e+07	NA
ClinicalSample	7987	1.45359e+08	NA
ClinicalSample	9877	322985	NA
ClinicalSample	7710	8.11684e+07	NA
ClinicalSample	8137	1.01287e+07	NA
ClinicalSample	6581	1.34705e+08	yes
ClinicalSample	6516	3.98923e+06	NA
ClinicalSample	9143	2.56403e+06	NA
ClinicalSample	8374	6.24331e+07	no
ClinicalSample	9384	2.38288e+07	NA
ClinicalSample	9351	7.6184e+06	NA
ClinicalSample	4463	130788	no
ClinicalSample	9493	10415.8	NA
ClinicalSample	9042	2.36431e+06	NA
NA	10	130.418	NA
ClinicalSample	6405	1.19404e+07	NA
ClinicalSample	3430	776950	NA
NA	38	232.929	NA
ClinicalSample	9366	8131.56	NA
ClinicalSample	5944	1.04321e+06	NA
ClinicalSample	9937	3.38279e+07	NA
ClinicalSample	9998	40168	NA
ClinicalSample	9732	2.84605e+07	NA
ClinicalSample	8451	4.91132e+07	no
ClinicalSample	8775	12029.3	NA
ClinicalSample	9436	2.98663e+06	NA
ClinicalSample	7603	5.57243e+06	NA
ClinicalSample	8467	2.97365e+07	no
ClinicalSample	9965	1.81449e+07	NA
ClinicalSample	9859	5.90097e+07	NA
ClinicalSample	8821	265605	NA
ClinicalSample	8987	2.60882e+07	yes
ClinicalSample	2689	82.7695	NA
ClinicalSample	22	1	NA
ClinicalSample	9591	369259	NA
ClinicalSample	7117	6.14858e+06	no
ClinicalSample	786	194.69	NA
ClinicalSample	9995	16044.8	NA
ClinicalSample	9955	674944	NA
ClinicalSample	650	405.344	NA
ClinicalSample	146	28.4331	NA
ClinicalSample	9384	183723	NA
ClinicalSample	7327	6.84985e+07	yes
ClinicalSample	9694	28379.1	NA
ClinicalSample	2566	1.44582e+07	NA
ClinicalSample	8756	1.90379e+07	NA
ClinicalSample	9827	54549.5	NA
ClinicalSample	8370	3.68523e+06	NA
ClinicalSample	7931	8.94205e+07	NA
ClinicalSample	9989	6940.17	NA
ClinicalSample	6755	251149	NA
ClinicalSample	9970	1.34899e+06	NA
ClinicalSample	8658	916527	no
ClinicalSample	9544	129231	NA
ClinicalSample	9819	1.09624e+06	NA
ClinicalSample	9587	2.09312e+06	NA
ClinicalSample	8121	7.74711e+06	NA
ClinicalSample	3097	975.996	NA
ClinicalSample	991	632.476	NA
ClinicalSample	8563	2.46573e+06	NA
ClinicalSample	8973	4.24338e+06	yes
ClinicalSample	9533	11497.3	NA
ClinicalSample	9603	1.04069e+07	NA
ClinicalSample	8072	4.67841e+07	NA
ClinicalSample	7672	1.22777e+08	no
ClinicalSample	6136	4.68654e+06	NA
ClinicalSample	7632	1.27838e+08	NA
ClinicalSample	8046	1.37971e+06	no
ClinicalSample	9628	1.28654e+08	NA
ClinicalSample	8210	2.59738e+06	NA
ClinicalSample	8332	7.11641e+07	yes
ClinicalSample	262	194.691	NA
ClinicalSample	8449	65705.8	NA
ClinicalSample	9005	1.70559e+06	NA
ClinicalSample	2753	682.729	NA
ClinicalSample	2753	296.728	NA
ClinicalSample	8232	1.48334e+06	NA
ClinicalSample	7628	2.49745e+07	no
ClinicalSample	1718	186.259	NA
ClinicalSample	673	172.465	NA
ClinicalSample	9894	3.54481e+06	NA
ClinicalSample	9311	352896	yes
ClinicalSample	9527	1.32168e+06	NA
ClinicalSample	8372	2.42519e+07	NA
ClinicalSample	8406	1.16018e+06	NA
ClinicalSample	7018	2.2492e+08	yes
ClinicalSample	9576	2.98517e+06	NA
ClinicalSample	7837	8.26325e+06	NA
ClinicalSample	7217	6.57724e+07	NA
ClinicalSample	8111	9.97957e+07	yes
ClinicalSample	1	205433	NA
ClinicalSample	9289	2.54136e+06	yes
ClinicalSample	1143	1	NA
ClinicalSample	9334	417531	NA
ClinicalSample	8454	8.12029e+06	yes
ClinicalSample	8554	41272.1	NA
ClinicalSample	6929	537880	NA
ClinicalSample	60	1.73136e+07	NA
ClinicalSample	9026	3.60293e+06	no
ClinicalSample	9739	401524	NA
ClinicalSample	9777	1.79598e+07	NA
ClinicalSample	6488	248389	NA
ClinicalSample	7730	1.30508e+07	no
ClinicalSample	4511	649.181	NA
ClinicalSample	5343	333765	NA
ClinicalSample	7232	4.16069e+07	NA
ClinicalSample	3640	4.15181e+06	no
ClinicalSample	2413	655.554	NA
ClinicalSample	2620	139725	NA
ClinicalSample	5781	2.28905e+07	NA
ClinicalSample	1	5.47734e+07	yes
ClinicalSample	1351	6449.91	NA
ClinicalSample	839	15255.8	NA
ClinicalSample	5749	6.66278e+06	NA
ClinicalSample	7724	6.42278e+06	yes
ClinicalSample	6350	5.01404e+06	NA
ClinicalSample	7867	3.9789e+07	NA
ClinicalSample	786	2480.96	no
ClinicalSample	9799	160166	NA
ClinicalSample	9781	5.2857e+06	NA
ClinicalSample	9499	72704	NA
ClinicalSample	8076	4.90606e+08	yes
ClinicalSample	71	1	NA
ClinicalSample	8455	1.29005e+06	NA
ClinicalSample	8133	9.15546e+06	no
ClinicalSample	9769	129231	NA
ClinicalSample	8282	4.46635e+07	NA
ClinicalSample	7168	1.34663e+07	NA
ClinicalSample	7862	3.82159e+07	no
ClinicalSample	2744	1	NA
ClinicalSample	9402	464269	NA
ClinicalSample	9643	1.72544e+06	no
ClinicalSample	7565	2.59283e+06	NA
ClinicalSample	9482	48208.1	no
ClinicalSample	5178	126377	NA
ClinicalSample	9519	336122	NA
ClinicalSample	3248	1.23241e+07	NA
ClinicalSample	4525	1.36175e+07	NA
ClinicalSample	7194	2.35202e+07	no
ClinicalSample	549	399.482	NA
ClinicalSample	86	1	NA
ClinicalSample	9591	219672	NA
ClinicalSample	7256	1.43187e+07	no
ClinicalSample	9917	853431	NA
ClinicalSample	8355	3.85454e+06	NA
ClinicalSample	7102	1.0379e+07	yes
ClinicalSample	208	63.3314	NA
ClinicalSample	9668	140523	NA
ClinicalSample	4916	3654.16	no
ClinicalSample	9991	153363	NA
ClinicalSample	9543	4.4973e+06	NA
ClinicalSample	8746	1.49164e+06	NA
ClinicalSample	7939	3.54446e+06	no
ClinicalSample	9858	6398.06	NA
ClinicalSample	2013	135298	NA
ClinicalSample	8071	6.05933e+06	NA
ClinicalSample	8116	6.74591e+06	no
ClinicalSample	2	78355.5	NA
ClinicalSample	1	7.82836e+08	yes
ClinicalSample	9685	1.0638e+07	NA
ClinicalSample	7607	3.97698e+07	NA
ClinicalSample	1	710057	NA
ClinicalSample	7800	1.24603e+08	yes
ClinicalSample	9534	1.62722e+07	NA
ClinicalSample	8860	6.58578e+06	NA
NA	2147	1503.25	NA
ClinicalSample	8895	1.41155e+08	NA
ClinicalSample	8813	3.50447e+07	no
ClinicalSample	18361	1.61569e+06	NA
ClinicalSample	7790	1.12671e+07	NA
ClinicalSample	8272	1.76179e+07	NA
ClinicalSample	9024	1	NA
NA	267	NA	NA
ClinicalSample	7858	851304	NA
ClinicalSample	9996	1938.91	NA
ClinicalSample	8695	69297.3	NA
ClinicalSample	9790	8497.95	NA
ClinicalSample	160	172.941	NA
ClinicalSample	6858	877003	NA
ClinicalSample	3	1.45473e+08	NA
ClinicalSample	8925	4.88125e+06	NA
ClinicalSample	8001	9.32246e+06	no
ClinicalSample	8136	1.26645e+07	NA
ClinicalSample	7814	1.23321e+08	NA
ClinicalSample	7898	3.52623e+07	no
ClinicalSample	9828	1.06961e+07	NA
ClinicalSample	8534	442571	NA
ClinicalSample	9303	35999.3	yes
ClinicalSample	3908	69216.6	NA
ClinicalSample	2807	1.55766e+07	NA
ClinicalSample	3522	NA	NA
ClinicalSample	9687	972668	NA
ClinicalSample	7453	3.11955e+08	NA
ClinicalSample	4972	5.68952e+07	NA
ClinicalSample	7454	2.43087e+08	yes
ClinicalSample	7664	1.42899e+08	NA
ClinicalSample	7726	NA	NA
ClinicalSample	9617	1175.41	NA
ClinicalSample	262	4626.14	NA
ClinicalSample	9725	1.46529e+06	NA
ClinicalSample	9016	1	yes
ClinicalSample	9601	16906.6	NA
ClinicalSample	3475	4.53336e+07	NA
ClinicalSample	7250	3.37436e+08	no
ClinicalSample	7990	4494.9	NA
ClinicalSample	15608	1.07768e+07	NA
NA	49	104.996	NA
ClinicalSample	9075	440819	NA
ClinicalSample	8200	1.25324e+08	NA
ClinicalSample	9377	127852	NA
ClinicalSample	1232	12729.9	NA
NA	187	638.389	NA
ClinicalSample	9057	139771	NA
ClinicalSample	8375	1.98063e+06	NA
ClinicalSample	9944	26635.6	NA
ClinicalSample	7196	4.5877e+08	NA
ClinicalSample	15651	8.97053e+06	NA
ClinicalSample	9576	1.43432e+06	NA
ClinicalSample	8043	1.32424e+06	NA
ClinicalSample	8872	6.95323e+06	NA
ClinicalSample	8024	1.8807e+07	NA
ClinicalSample	8686	8.74652e+06	NA
ClinicalSample	3435	193754	no
ClinicalSample	7372	2254.88	NA
ClinicalSample	2496	8925.63	NA
ClinicalSample	9484	323593	NA
ClinicalSample	6730	1.87586e+07	no
ClinicalSample	8036	1710.36	NA
ClinicalSample	3578	2830.22	NA
ClinicalSample	1773	1608.47	NA
ClinicalSample	137	1346.03	NA
ClinicalSample	1865	16884.1	NA
ClinicalSample	7305	844968	NA
ClinicalSample	8423	443768	NA
ClinicalSample	7766	5.55004e+08	NA
ClinicalSample	8401	2.8256e+07	NA
ClinicalSample	8361	230860	NA
ClinicalSample	9900	165931	NA
ClinicalSample	18229	2.18884e+06	NA
NA	13700	1842.41	NA
ClinicalSample	7911	3.40236e+07	NA
ClinicalSample	8062	12488	NA
ClinicalSample	9812	507673	NA
ClinicalSample	19050	73344.9	NA
NA	1969	365232	NA
ClinicalSample	8173	1.29047e+06	NA
ClinicalSample	6459	1.77277e+07	NA
ClinicalSample	9544	2799.85	NA
ClinicalSample	4335	645456	NA
NA	53	854.446	NA
ClinicalSample	7588	372783	NA
ClinicalSample	9910	55074.1	NA
ClinicalSample	18664	2.84001e+06	NA
ClinicalSample	7847	2310.52	NA
ClinicalSample	19303	20056.1	NA
NA	19535	797.792	NA
ClinicalSample	8213	4.78299e+06	NA
ClinicalSample	9801	6838.15	NA
ClinicalSample	9131	770.89	NA
ClinicalSample	1237	1	NA
NA	64	915.123	NA
ClinicalSample	8710	370476	NA
ClinicalSample	9763	16928.6	NA
ClinicalSample	6461	631.811	NA
ClinicalSample	2025	88878.2	NA
NA	1066	1078.91	NA
ClinicalSample	8657	255254	NA
ClinicalSample	9212	2.50766e+06	NA
ClinicalSample	18744	1.21425e+07	NA
ClinicalSample	9054	3.62605e+06	NA
ClinicalSample	8510	1.1232e+06	NA
ClinicalSample	9970	2.08769e+07	NA
ClinicalSample	8871	12341.9	NA
ClinicalSample	4933	1.73515e+06	NA
ClinicalSample	9958	1940.29	NA
ClinicalSample	8490	5665.59	NA
NA	7408	2294.72	NA
ClinicalSample	9165	120421	NA
ClinicalSample	7232	1.57575e+07	NA
ClinicalSample	7369	947.059	NA
ClinicalSample	9667	9.75127	NA
NA	8115	644.95	NA
ClinicalSample	8429	568611	NA
ClinicalSample	9811	205596	NA
ClinicalSample	9025	3734.86	NA
ClinicalSample	2	135995	NA
NA	8674	947.059	NA
ClinicalSample	7885	16719.7	NA
ClinicalSample	8317	3.16409e+07	NA
ClinicalSample	9908	3492.72	NA
ClinicalSample	9921	126762	NA
ClinicalSample	5766	1104.89	NA
ClinicalSample	178	21.7025	NA
ClinicalSample	764	13536	NA
ClinicalSample	9491	1933.77	NA
ClinicalSample	5977	328435	NA
ClinicalSample	9248	1.25554e+06	NA
ClinicalSample	9546	6.74294e+06	NA
ClinicalSample	9991	1.35253e+07	NA
ClinicalSample	9885	6.78987e+08	NA
ClinicalSample	9966	1.2471e+08	NA
ClinicalSample	9655	5.02819e+06	NA
ClinicalSample	19219	2.28756e+06	NA
NA	17151	1.34064e+07	NA
ClinicalSample	8643	1.05232e+07	NA
ClinicalSample	8575	1.90347e+07	NA
ClinicalSample	5010	418947	NA
NA	24	2762.2	NA
ClinicalSample	8136	4.17232e+06	NA
ClinicalSample	8179	1.18621e+06	NA
NA	11903	820174	NA
ClinicalSample	2043	2563.88	NA
ClinicalSample	9356	1.56552e+07	NA
ClinicalSample	18952	4.01578e+08	NA
ClinicalSample	8807	1746.55	NA
ClinicalSample	43	9035.95	NA
ClinicalSample	23	2627.67	NA
ClinicalSample	9309	156994	NA
ClinicalSample	8750	866785	NA
[truncated: 441 more rows]

[truncated: 17 more sheets: FigS2, FigS3_lung, FigS3_oral, Fig2, FigS4_oral, FigS4_lung, Figs4_gut, FigS5, FigS6_TableS4, Fig3_S8, FigS9, FigS10, FigS11, Fig4, Fig5_MGH, FIG5_UPMC, FigS12]
